# Supplementary material for: Dichlorido(1,10-phenanthroline-κ2 N,N′)palladium(II)
Source: Acta Crystallogr Sect E Struct Rep Online. 2009 Dec 12;66(Pt 1):m38. doi: 10.1107/S1600536809052313 (PMC2980155; doi:10.1107/S1600536809052313)
Supplement: Supplementary file 1 [file e-66-00m38-sup1.cif]

##############################################################################
###                                                                        ###
###        Electronic paper (Acta Crystallographica Section E)             ###
###                                                                        ###
##############################################################################
#                                                                            #
# This CIF contains the data in a paper accepted for publication in Acta     #
# Crystallographica Section E. It conforms to the requirements of Notes      #
# for Authors for Section E, and has been peer reviewed under the auspices   #
# of the IUCr Commission on Journals.                                        #
#                                                                            #
# Full details of the Crystallographic Information File format               #
# are given in the paper "The Crystallographic Information File (CIF):       #
# a New Standard Archive File for Crystallography" by S. R. Hall, F. H.      #
# Allen and I. D. Brown [Acta Cryst. (1991), A47, 655-685].                  #
#                                                                            #
# The current version of the core CIF dictionary is obtainable from          #
# ftp://ftp.iucr.org/pub/cif_core.dic. The current version number is 2.4.    #
#                                                                            #
# Software is freely available for graphical display of the structure(s) in  #
# this CIF.  For information consult the CIF home page http://www.iucr.org/  #
# cif/home.html                                                              #
#                                                                            #
# This file may be used for bona fide research purposes within the           #
# scientific community so long as proper attribution is given to the journal # 
# article from which it was obtained.                                        #
#                                                                            #
##############################################################################
                                             
data_global
_audit_creation_method     SHELXL-97
_journal_date_recd_electronic     2009-12-01
_journal_date_accepted     2009-12-05
_journal_name_full     'Acta Crystallographica, Section E'
_journal_year     2010
_journal_volume     66
_journal_issue      1
_journal_page_first     m38
_journal_page_last     m38
_journal_paper_category     QM
_journal_coeditor_code     IS2500
_publ_contact_author_name     'Dr. Kwang Ha'
_publ_contact_author_address
; School of Applied Chemical Engineering,
  The Research Institute of Catalysis,
  Chonnam National University,
  Gwangju 500-757,
  Republic of Korea
;
_publ_contact_author_email     hakwang@chonnam.ac.kr
_publ_contact_author_fax     '82 62 530 1909'
_publ_contact_author_phone     '82 62 530 1901'
_publ_section_title
;
Dichlorido(1,10-phenanthroline-\k^2^<i>N</i>,<i>N</i>')palladium(II)
;
loop_
    _publ_author_name
    _publ_author_footnote
    _publ_author_address
    'Ha, Kwang' .
; School of Applied Chemical Engineering,
  The Research Institute of Catalysis,
  Chonnam National University,
  Gwangju 500-757,
  Republic of Korea
;
data_I
_chemical_name_systematic
;
Dichlorido(1,10-phenanthroline-\k^2^<i>N</i>,<i>N</i>')palladium(II)
;
_chemical_name_common     ?
_chemical_formula_moiety     'C12 H8 Cl2 N2 Pd'
_chemical_formula_sum     'C12 H8 Cl2 N2 Pd'
_chemical_formula_structural     ?
_chemical_formula_analytical     ?
_chemical_formula_iupac     '[Pd Cl2 (C12 H8 N2)]'
_chemical_formula_weight     357.50
_chemical_melting_point     ?
_symmetry_cell_setting     Monoclinic
_symmetry_space_group_name_H-M     'P 21/c'
_symmetry_space_group_name_Hall     '-P 2ybc'
loop_
    _symmetry_equiv_pos_as_xyz
    'x, y, z'
    '-x, y+1/2, -z+1/2'
    '-x, -y, -z'
    'x, -y-1/2, z-1/2'
_cell_length_a     9.6170(8)
_cell_length_b     17.1402(14)
_cell_length_c     7.2529(6)
_cell_angle_alpha     90.00
_cell_angle_beta     109.314(2)
_cell_angle_gamma     90.00
_cell_volume     1128.26(16)
_cell_formula_units_Z     4
_cell_measurement_reflns_used     2653
_cell_measurement_theta_min     2.38
_cell_measurement_theta_max     28.18
_cell_measurement_temperature     200(2)
_exptl_crystal_description     'needle'
_exptl_crystal_colour     'yellow'
_exptl_crystal_size_max     0.36
_exptl_crystal_size_mid     0.06
_exptl_crystal_size_min     0.04
_exptl_crystal_density_diffrn     2.105
_exptl_crystal_density_meas     ?
_exptl_crystal_density_method     'not measured'
_exptl_crystal_F_000     696
_exptl_absorpt_coefficient_mu     2.091
_exptl_absorpt_correction_type     Multi-scan
_exptl_absorpt_process_details     '(<i>SADABS</i>; Bruker, 2000)'
_exptl_absorpt_correction_T_min     0.769
_exptl_absorpt_correction_T_max     0.920
_exptl_special_details
;
;
_diffrn_ambient_temperature     200(2)
_diffrn_radiation_type     MoK\a
_diffrn_radiation_wavelength     0.71073
_diffrn_radiation_source     'fine-focus sealed tube'
_diffrn_radiation_monochromator     graphite
_diffrn_measurement_device_type     'Bruker SMART 1000 CCD'
_diffrn_measurement_method     '\f and \w scans'
_diffrn_detector_area_resol_mean     ?
_diffrn_reflns_number     8118
_diffrn_reflns_av_R_equivalents     0.0602
_diffrn_reflns_av_sigmaI/netI     0.0804
_diffrn_reflns_theta_min     2.24
_diffrn_reflns_theta_max     28.26
_diffrn_reflns_theta_full     28.26
_diffrn_measured_fraction_theta_max     0.990
_diffrn_measured_fraction_theta_full     0.990
_diffrn_reflns_limit_h_min     -12
_diffrn_reflns_limit_h_max     12
_diffrn_reflns_limit_k_min     -22
_diffrn_reflns_limit_k_max     19
_diffrn_reflns_limit_l_min     -9
_diffrn_reflns_limit_l_max     9
_diffrn_standards_number     0
_diffrn_standards_interval_count     0
_diffrn_standards_interval_time     0
_diffrn_standards_decay_%     0
_refine_special_details
;
Refinement of <i>F</i>^2^ against ALL reflections. The weighted <i>R</i>-factor
<i>wR</i> and goodness of fit <i>S</i> are based on <i>F</i>^2^, conventional
<i>R</i>-factors <i>R</i> are based on <i>F</i>, with <i>F</i> set to zero for
negative <i>F</i>^2^. The threshold expression of <i>F</i>^2^ >
\s(<i>F</i>^2^) is used only for calculating <i>R</i>-factors(gt) <i>etc</i>.
and is not relevant to the choice of reflections for refinement.
<i>R</i>-factors based on <i>F</i>^2^ are statistically about twice as large
as those based on <i>F</i>, and <i>R</i>- factors based on ALL data will be
even larger.
;
_reflns_number_total     2767
_reflns_number_gt     1852
_reflns_threshold_expression     I>2sigma(I)
_refine_ls_structure_factor_coef     Fsqd
_refine_ls_matrix_type     full
_refine_ls_R_factor_all     0.0970
_refine_ls_R_factor_gt     0.0558
_refine_ls_wR_factor_gt     0.1284
_refine_ls_wR_factor_ref     0.1694
_refine_ls_goodness_of_fit_ref     1.096
_refine_ls_restrained_S_all     1.096
_refine_ls_number_reflns     2767
_refine_ls_number_parameters     154
_refine_ls_number_restraints     0
_refine_ls_hydrogen_treatment     constr
_refine_ls_weighting_scheme     calc
_refine_ls_weighting_details
         'calc w=1/[\s^2^(Fo^2^)+(0.0840P)^2^+0.0000P] where P=(Fo^2^+2Fc^2^)/3'
_atom_sites_solution_hydrogens     geom
_atom_sites_solution_primary     direct
_atom_sites_solution_secondary     difmap
_refine_ls_shift/su_max     0.000
_refine_ls_shift/su_mean     0.000
_refine_diff_density_max     2.900
_refine_diff_density_min     -1.289
_refine_ls_extinction_method     none
_refine_ls_extinction_coef     ?
loop_
    _atom_type_symbol
    _atom_type_description
    _atom_type_scat_dispersion_real
    _atom_type_scat_dispersion_imag
    _atom_type_scat_source
    'C' 'C' 0.0033 0.0016
                         'International Tables Vol C Tables 4.2.6.8 and 6.1.1.4'
    'H' 'H' 0.0000 0.0000
                         'International Tables Vol C Tables 4.2.6.8 and 6.1.1.4'
    'Cl' 'Cl' 0.1484 0.1585
                         'International Tables Vol C Tables 4.2.6.8 and 6.1.1.4'
    'N' 'N' 0.0061 0.0033
                         'International Tables Vol C Tables 4.2.6.8 and 6.1.1.4'
    'Pd' 'Pd' -0.9988 1.0072
                         'International Tables Vol C Tables 4.2.6.8 and 6.1.1.4'
_computing_data_collection     'SMART (Bruker, 2000)'
_computing_cell_refinement     'SAINT (Bruker, 2000)'
_computing_data_reduction     'SAINT (Bruker, 2000)'
_computing_structure_solution     'SHELXS97 (Sheldrick, 2008)'
_computing_structure_refinement     'SHELXL97 (Sheldrick, 2008)'
_computing_molecular_graphics
                              'ORTEP-3 (Farrugia, 1997) and PLATON (Spek, 2009)'
_computing_publication_material     'SHELXL97 (Sheldrick, 2008)'
loop_
    _atom_site_type_symbol
    _atom_site_label
    _atom_site_fract_x
    _atom_site_fract_y
    _atom_site_fract_z
    _atom_site_U_iso_or_equiv
    _atom_site_adp_type
    _atom_site_calc_flag
    _atom_site_refinement_flags
    _atom_site_occupancy
    _atom_site_disorder_assembly
    _atom_site_disorder_group
    Pd Pd1 0.70739(6) 0.34324(3) 0.39119(8) 0.0214(2) Uani d . 1 . .
    Cl Cl1 0.7453(2) 0.47533(11) 0.4189(3) 0.0313(5) Uani d . 1 . .
    Cl Cl2 0.4658(2) 0.36052(12) 0.2078(3) 0.0366(5) Uani d . 1 . .
    N N1 0.6941(6) 0.2247(3) 0.3805(9) 0.0235(13) Uani d . 1 . .
    N N2 0.9182(6) 0.3184(3) 0.5594(9) 0.0211(13) Uani d . 1 . .
    C C1 0.5819(9) 0.1794(5) 0.2838(12) 0.0319(18) Uani d . 1 . .
    H H1 0.4931 0.2030 0.2036 0.038 Uiso calc R 1 . .
    C C2 0.5898(10) 0.0983(5) 0.2958(13) 0.039(2) Uani d . 1 . .
    H H2 0.5073 0.0676 0.2244 0.046 Uiso calc R 1 . .
    C C3 0.7163(9) 0.0629(4) 0.4102(12) 0.033(2) Uani d . 1 . .
    H H3 0.7214 0.0076 0.4202 0.040 Uiso calc R 1 . .
    C C4 0.8382(9) 0.1085(4) 0.5127(11) 0.0286(17) Uani d . 1 . .
    C C5 0.9777(10) 0.0785(4) 0.6369(12) 0.0330(19) Uani d . 1 . .
    H H5 0.9904 0.0238 0.6561 0.040 Uiso calc R 1 . .
    C C6 1.0895(9) 0.1263(5) 0.7254(12) 0.0318(18) Uani d . 1 . .
    H H6 1.1805 0.1045 0.8044 0.038 Uiso calc R 1 . .
    C C7 1.0771(8) 0.2089(4) 0.7057(11) 0.0263(16) Uani d . 1 . .
    C C8 1.1907(8) 0.2626(5) 0.7913(12) 0.0301(17) Uani d . 1 . .
    H H8 1.2850 0.2445 0.8702 0.036 Uiso calc R 1 . .
    C C9 1.1660(8) 0.3405(4) 0.7613(12) 0.0287(17) Uani d . 1 . .
    H H9 1.2423 0.3768 0.8210 0.034 Uiso calc R 1 . .
    C C10 1.0283(8) 0.3669(4) 0.6426(11) 0.0269(16) Uani d . 1 . .
    H H10 1.0131 0.4213 0.6207 0.032 Uiso calc R 1 . .
    C C11 0.9420(8) 0.2407(4) 0.5896(10) 0.0234(15) Uani d . 1 . .
    C C12 0.8212(8) 0.1902(4) 0.4927(11) 0.0224(15) Uani d . 1 . .
loop_
    _atom_site_aniso_label
    _atom_site_aniso_U_11
    _atom_site_aniso_U_22
    _atom_site_aniso_U_33
    _atom_site_aniso_U_12
    _atom_site_aniso_U_13
    _atom_site_aniso_U_23
    Pd1 0.0171(3) 0.0198(3) 0.0258(3) -0.0001(2) 0.0050(2) 0.0001(2)
    Cl1 0.0285(10) 0.0198(9) 0.0422(12) 0.0034(7) 0.0070(9) 0.0016(7)
    Cl2 0.0178(9) 0.0379(11) 0.0457(13) 0.0017(8) -0.0007(8) 0.0059(9)
    N1 0.022(3) 0.016(3) 0.031(3) -0.003(2) 0.006(3) -0.004(2)
    N2 0.018(3) 0.014(3) 0.030(3) 0.000(2) 0.006(3) 0.000(2)
    C1 0.026(4) 0.037(4) 0.031(4) -0.005(3) 0.007(4) -0.005(3)
    C2 0.040(5) 0.029(5) 0.048(5) -0.017(4) 0.016(4) -0.015(4)
    C3 0.043(5) 0.011(4) 0.053(6) -0.005(3) 0.025(5) -0.004(3)
    C4 0.038(5) 0.022(4) 0.030(4) -0.005(3) 0.018(4) 0.000(3)
    C5 0.054(6) 0.021(4) 0.029(4) 0.005(4) 0.021(4) 0.006(3)
    C6 0.039(5) 0.026(4) 0.035(5) 0.013(4) 0.019(4) 0.008(3)
    C7 0.023(4) 0.026(4) 0.034(4) 0.011(3) 0.015(3) 0.007(3)
    C8 0.016(4) 0.039(5) 0.033(5) 0.003(3) 0.006(3) 0.005(3)
    C9 0.020(4) 0.032(4) 0.029(4) -0.001(3) 0.001(3) -0.003(3)
    C10 0.029(4) 0.021(4) 0.031(4) -0.003(3) 0.009(3) -0.004(3)
    C11 0.022(4) 0.026(4) 0.023(4) 0.000(3) 0.009(3) -0.003(3)
    C12 0.032(4) 0.013(3) 0.027(4) -0.003(3) 0.016(3) -0.005(3)
_geom_special_details
;
All e.s.d.'s (except the e.s.d. in the dihedral angle between two l.s. planes)
are estimated using the full covariance matrix. The cell e.s.d.'s are taken
into account individually in the estimation of e.s.d.'s in distances, angles
and torsion angles; correlations between e.s.d.'s in cell parameters are only
used when they are defined by crystal symmetry. An approximate (isotropic)
treatment of cell e.s.d.'s is used for estimating e.s.d.'s involving l.s.
planes.
;
loop_
    _geom_bond_atom_site_label_1
    _geom_bond_atom_site_label_2
    _geom_bond_site_symmetry_2
    _geom_bond_distance
    _geom_bond_publ_flag
    Pd1 N2 . 2.035(6) yes
    Pd1 N1 . 2.036(6) yes
    Pd1 Cl2 . 2.283(2) yes
    Pd1 Cl1 . 2.2914(19) yes
    N1 C1 . 1.327(9) ?
    N1 C12 . 1.359(9) ?
    N2 C10 . 1.324(9) ?
    N2 C11 . 1.357(9) ?
    C1 C2 . 1.392(12) ?
    C1 H1 . 0.9500 ?
    C2 C3 . 1.368(12) ?
    C2 H2 . 0.9500 ?
    C3 C4 . 1.401(11) ?
    C3 H3 . 0.9500 ?
    C4 C12 . 1.412(10) ?
    C4 C5 . 1.441(12) ?
    C5 C6 . 1.335(11) ?
    C5 H5 . 0.9500 ?
    C6 C7 . 1.423(11) ?
    C6 H6 . 0.9500 ?
    C7 C11 . 1.404(10) ?
    C7 C8 . 1.407(10) ?
    C8 C9 . 1.360(10) ?
    C8 H8 . 0.9500 ?
    C9 C10 . 1.394(11) ?
    C9 H9 . 0.9500 ?
    C10 H10 . 0.9500 ?
    C11 C12 . 1.433(10) ?
loop_
    _geom_angle_atom_site_label_1
    _geom_angle_atom_site_label_2
    _geom_angle_atom_site_label_3
    _geom_angle_site_symmetry_1
    _geom_angle_site_symmetry_3
    _geom_angle
    _geom_angle_publ_flag
    N2 Pd1 N1 . . 81.5(2) yes
    N2 Pd1 Cl2 . . 175.11(17) ?
    N1 Pd1 Cl2 . . 93.93(17) ?
    N2 Pd1 Cl1 . . 93.20(17) ?
    N1 Pd1 Cl1 . . 174.64(17) ?
    Cl2 Pd1 Cl1 . . 91.42(7) ?
    C1 N1 C12 . . 118.4(7) ?
    C1 N1 Pd1 . . 129.4(5) ?
    C12 N1 Pd1 . . 112.2(4) ?
    C10 N2 C11 . . 118.4(6) ?
    C10 N2 Pd1 . . 129.1(5) ?
    C11 N2 Pd1 . . 112.6(5) ?
    N1 C1 C2 . . 122.2(8) ?
    N1 C1 H1 . . 118.9 ?
    C2 C1 H1 . . 118.9 ?
    C3 C2 C1 . . 120.0(7) ?
    C3 C2 H2 . . 120.0 ?
    C1 C2 H2 . . 120.0 ?
    C2 C3 C4 . . 119.6(7) ?
    C2 C3 H3 . . 120.2 ?
    C4 C3 H3 . . 120.2 ?
    C3 C4 C12 . . 116.8(7) ?
    C3 C4 C5 . . 125.1(7) ?
    C12 C4 C5 . . 118.1(7) ?
    C6 C5 C4 . . 121.1(7) ?
    C6 C5 H5 . . 119.5 ?
    C4 C5 H5 . . 119.5 ?
    C5 C6 C7 . . 122.3(7) ?
    C5 C6 H6 . . 118.8 ?
    C7 C6 H6 . . 118.8 ?
    C11 C7 C8 . . 116.1(7) ?
    C11 C7 C6 . . 118.5(7) ?
    C8 C7 C6 . . 125.4(7) ?
    C9 C8 C7 . . 120.2(7) ?
    C9 C8 H8 . . 119.9 ?
    C7 C8 H8 . . 119.9 ?
    C8 C9 C10 . . 119.8(7) ?
    C8 C9 H9 . . 120.1 ?
    C10 C9 H9 . . 120.1 ?
    N2 C10 C9 . . 122.1(7) ?
    N2 C10 H10 . . 119.0 ?
    C9 C10 H10 . . 119.0 ?
    N2 C11 C7 . . 123.5(7) ?
    N2 C11 C12 . . 116.6(6) ?
    C7 C11 C12 . . 119.9(7) ?
    N1 C12 C4 . . 122.9(6) ?
    N1 C12 C11 . . 117.0(6) ?
    C4 C12 C11 . . 120.1(7) ?
loop_
    _geom_torsion_atom_site_label_1
    _geom_torsion_atom_site_label_2
    _geom_torsion_atom_site_label_3
    _geom_torsion_atom_site_label_4
    _geom_torsion_site_symmetry_1
    _geom_torsion_site_symmetry_2
    _geom_torsion_site_symmetry_3
    _geom_torsion_site_symmetry_4
    _geom_torsion
    _geom_torsion_publ_flag
    N2 Pd1 N1 C1 . . . . -177.2(7) ?
    Cl2 Pd1 N1 C1 . . . . 4.4(7) ?
    N2 Pd1 N1 C12 . . . . 3.4(5) ?
    Cl2 Pd1 N1 C12 . . . . -174.9(5) ?
    N1 Pd1 N2 C10 . . . . 178.1(7) ?
    Cl1 Pd1 N2 C10 . . . . -1.4(6) ?
    N1 Pd1 N2 C11 . . . . -3.6(5) ?
    Cl1 Pd1 N2 C11 . . . . 176.9(5) ?
    C12 N1 C1 C2 . . . . 0.8(11) ?
    Pd1 N1 C1 C2 . . . . -178.5(6) ?
    N1 C1 C2 C3 . . . . 0.1(13) ?
    C1 C2 C3 C4 . . . . -1.0(12) ?
    C2 C3 C4 C12 . . . . 0.9(11) ?
    C2 C3 C4 C5 . . . . -179.6(8) ?
    C3 C4 C5 C6 . . . . 178.3(7) ?
    C12 C4 C5 C6 . . . . -2.2(11) ?
    C4 C5 C6 C7 . . . . 1.1(12) ?
    C5 C6 C7 C11 . . . . 0.3(11) ?
    C5 C6 C7 C8 . . . . -178.7(8) ?
    C11 C7 C8 C9 . . . . 0.7(11) ?
    C6 C7 C8 C9 . . . . 179.7(7) ?
    C7 C8 C9 C10 . . . . -1.1(12) ?
    C11 N2 C10 C9 . . . . -1.0(11) ?
    Pd1 N2 C10 C9 . . . . 177.3(5) ?
    C8 C9 C10 N2 . . . . 1.3(12) ?
    C10 N2 C11 C7 . . . . 0.5(11) ?
    Pd1 N2 C11 C7 . . . . -178.0(6) ?
    C10 N2 C11 C12 . . . . -178.3(6) ?
    Pd1 N2 C11 C12 . . . . 3.1(8) ?
    C8 C7 C11 N2 . . . . -0.4(11) ?
    C6 C7 C11 N2 . . . . -179.5(7) ?
    C8 C7 C11 C12 . . . . 178.4(7) ?
    C6 C7 C11 C12 . . . . -0.7(10) ?
    C1 N1 C12 C4 . . . . -0.9(10) ?
    Pd1 N1 C12 C4 . . . . 178.6(5) ?
    C1 N1 C12 C11 . . . . 177.8(6) ?
    Pd1 N1 C12 C11 . . . . -2.8(8) ?
    C3 C4 C12 N1 . . . . 0.0(11) ?
    C5 C4 C12 N1 . . . . -179.5(7) ?
    C3 C4 C12 C11 . . . . -178.6(7) ?
    C5 C4 C12 C11 . . . . 1.8(10) ?
    N2 C11 C12 N1 . . . . -0.2(10) ?
    C7 C11 C12 N1 . . . . -179.2(6) ?
    N2 C11 C12 C4 . . . . 178.5(6) ?
    C7 C11 C12 C4 . . . . -0.5(10) ?
loop_
    _geom_hbond_atom_site_label_D
    _geom_hbond_atom_site_label_H
    _geom_hbond_atom_site_label_A
    _geom_hbond_site_symmetry_A
    _geom_hbond_distance_DH
    _geom_hbond_distance_HA
    _geom_hbond_distance_DA
    _geom_hbond_angle_DHA
    C2 H2 Cl1 2_645 0.95 2.80 3.733(11) 169
