# Supplementary material for: Dichlorido(1,10-phenanthroline-κ2 N,N′)palladium(II)
Source: Acta Crystallogr Sect E Struct Rep Online. 2009 Dec 12;66(Pt 1):m38. doi: 10.1107/S1600536809052313 (PMC2980155; doi:10.1107/S1600536809052313)
Supplement: Supplementary file 2 [file e-66-00m38-Isup2.hkl]

# 
# h,k,l, Fc-squared, Fo-squared, sigma(Fo-squared) and status flag 
# 
data_I
_shelx_title ' [PdCl2(phen)]' 
_shelx_refln_list_code          4 
_shelx_F_calc_maximum      272.49 
_exptl_crystal_F_000       696.00 
_reflns_d_resolution_high  0.7505 
 
loop_ 
 _symmetry_equiv_pos_as_xyz 
 'x, y, z' 
 '-x, y+1/2, -z+1/2' 
 '-x, -y, -z' 
 'x, -y-1/2, z-1/2' 
 
_cell_length_a     9.6170 
_cell_length_b    17.1402 
_cell_length_c     7.2529 
_cell_angle_alpha  90.000 
_cell_angle_beta  109.314 
_cell_angle_gamma  90.000 
 
_shelx_F_squared_multiplier     1.000 
 
loop_ 
 _refln_index_h 
 _refln_index_k 
 _refln_index_l 
 _refln_F_squared_calc 
 _refln_F_squared_meas 
 _refln_F_squared_sigma 
 _refln_observed_status 
   1   0   0       22.09       31.12      6.87 o 
   2   0   0    15317.56    18637.14    263.37 o 
   3   0   0     5215.56     5840.57    225.99 o 
   4   0   0    15909.17    18561.44    306.39 o 
   5   0   0    17148.88    19833.79    475.79 o 
   6   0   0      388.66      412.99     85.20 o 
   7   0   0     8263.65     9869.18    366.84 o 
   8   0   0     3345.59     3784.16    243.83 o 
   9   0   0     3688.68     4226.58    280.30 o 
  10   0   0     1352.81     1792.68    208.50 o 
  11   0   0      961.05     1481.29    214.98 o 
  12   0   0     1129.29     1210.18    240.63 o 
   1   1   0    30342.20    37764.39    327.64 o 
   2   1   0     9126.35    10862.50    141.73 o 
   3   1   0     9416.32    11100.05    160.92 o 
   4   1   0    18065.20    20656.57    269.83 o 
   5   1   0      120.61      113.37     25.68 o 
   6   1   0     5036.68     5748.65    141.92 o 
   7   1   0        6.70       18.74     34.69 o 
   8   1   0     6748.62     7767.00    246.51 o 
   9   1   0     3876.78     4613.73    205.85 o 
  10   1   0       43.40      114.34     64.53 o 
  11   1   0      697.95      790.20    126.98 o 
  12   1   0       16.27       38.72     91.32 o 
   0   2   0    14541.44    17784.21    373.23 o 
   1   2   0      183.11      240.31     15.90 o 
   2   2   0       13.54       39.40     10.47 o 
   3   2   0      109.78      118.01     20.39 o 
   4   2   0      812.51     1091.97     51.98 o 
   5   2   0     2518.35     3014.36     95.19 o 
   6   2   0      592.46      761.49     56.53 o 
   7   2   0      133.10      158.61     35.30 o 
   8   2   0     3976.48     4684.18    191.05 o 
   9   2   0      355.86      505.24     88.16 o 
  10   2   0     1261.76     1708.08    142.58 o 
  11   2   0       29.17       37.86     69.41 o 
  12   2   0      482.76      768.57    142.51 o 
   1   3   0     4539.08     5835.31     78.28 o 
   2   3   0      181.58      214.38     20.00 o 
   3   3   0     4101.21     5126.60     90.45 o 
   4   3   0       23.33       25.11     13.79 o 
   5   3   0        5.18        5.17     14.75 o 
   6   3   0       25.91       44.88     19.14 o 
   7   3   0      513.05      623.13     59.56 o 
   8   3   0      993.28     1275.69    104.87 o 
   9   3   0      120.44      127.34     56.63 o 
  10   3   0        7.22       28.48     57.36 o 
  11   3   0        0.04       66.82     65.60 o 
   0   4   0    21648.46    26485.23    450.35 o 
   1   4   0     3556.88     4579.95     92.87 o 
   2   4   0      687.26      856.45     38.43 o 
   3   4   0      281.73      266.12     25.94 o 
   4   4   0      389.84      391.08     34.81 o 
   5   4   0     4313.66     4698.59    104.16 o 
   6   4   0     1065.18     1239.05     57.77 o 
   7   4   0     3943.59     4763.06    147.76 o 
   8   4   0     1163.43     1276.88    106.58 o 
   9   4   0      353.72      399.34     83.15 o 
  10   4   0     1059.08     1171.22    133.05 o 
  11   4   0      201.72      211.03    128.52 o 
   1   5   0     5042.08     5911.63    116.11 o 
   2   5   0     2832.94     3430.61     82.16 o 
   3   5   0     6876.53     8572.69    188.62 o 
   4   5   0     7139.62     7968.70    148.34 o 
   5   5   0     1252.22     1531.40     62.26 o 
   6   5   0     3248.67     3874.90    103.78 o 
   7   5   0       20.80       44.96     25.11 o 
   8   5   0     3829.95     4470.04    188.91 o 
   9   5   0     6723.05     7593.31    266.63 o 
  10   5   0       80.61      180.43     85.31 o 
  11   5   0     1576.51     1830.79    270.50 o 
   0   6   0    24793.80    28783.23    525.62 o 
   1   6   0     3565.43     4357.99    102.76 o 
   2   6   0    11535.33    14202.91    224.88 o 
   3   6   0     1837.42     1937.03     68.70 o 
   4   6   0     4011.36     4643.25    114.55 o 
   5   6   0    10048.51    12028.78    209.39 o 
   6   6   0      240.11      305.61     51.78 o 
   7   6   0     4640.49     5678.19    186.61 o 
   8   6   0      528.86      670.79    111.36 o 
   9   6   0     1097.03     1500.78    149.43 o 
  10   6   0      752.67     1218.81    212.96 o 
  11   6   0      378.36      575.30    171.67 o 
   1   7   0    15998.26    20150.16    293.02 o 
   2   7   0      837.86     1025.95     42.57 o 
   3   7   0     5571.81     7047.57    140.69 o 
   4   7   0     2839.82     3303.08     99.26 o 
   5   7   0     2573.74     3184.82    104.70 o 
   6   7   0     2904.24     3500.70    139.93 o 
   7   7   0       82.21       71.51     38.55 o 
   8   7   0      525.31      634.10    107.09 o 
   9   7   0      360.25      365.80    124.65 o 
  10   7   0      490.21      291.00    137.30 o 
  11   7   0      468.37      591.21    181.42 o 
   0   8   0     1061.39     1324.24     88.11 o 
   1   8   0      169.60      164.97     27.88 o 
   2   8   0      168.66      179.62     24.21 o 
   3   8   0      421.16      502.54     44.76 o 
   4   8   0      606.60      678.29     51.31 o 
   5   8   0       20.55       18.52     21.15 o 
   6   8   0       31.70       16.01     29.76 o 
   7   8   0       41.80       53.39     34.24 o 
   8   8   0       19.88       21.56     41.97 o 
   9   8   0       51.16        5.15     80.38 o 
  10   8   0      195.56      263.63    130.58 o 
  11   8   0        7.14       44.87    112.65 o 
   1   9   0     2827.09     2983.15     99.51 o 
   2   9   0     1063.57     1249.22     59.33 o 
   3   9   0     9992.89    12273.64    210.64 o 
   4   9   0     6822.91     8019.43    170.50 o 
   5   9   0      200.26      247.22     41.50 o 
   6   9   0      837.15     1060.33     87.44 o 
   7   9   0     1093.82     1229.44    135.46 o 
   8   9   0     1644.50     1888.87    146.21 o 
   9   9   0      296.33      378.55    119.30 o 
  10   9   0        8.00      -11.44    108.24 o 
  11   9   0        1.16      -25.13    121.69 o 
   0  10   0    12395.80    14040.91    360.08 o 
   1  10   0     2024.98     2215.49     89.31 o 
   2  10   0     4646.53     5516.42    187.14 o 
   3  10   0     3073.19     3615.12    109.21 o 
   4  10   0     4085.55     4916.11    146.52 o 
   5  10   0     7419.99     8882.76    196.27 o 
   6  10   0      215.66      266.30     64.78 o 
   7  10   0     3381.23     4126.51    206.15 o 
   8  10   0      917.28     1228.61    130.17 o 
   9  10   0      870.60     1526.34    307.84 o 
  10  10   0      832.16     1257.02    302.20 o 
   1  11   0     3074.67     3624.67    120.81 o 
   2  11   0     2147.43     2470.33     98.43 o 
   3  11   0      586.88      747.35     57.59 o 
   4  11   0    12200.52    14375.47    252.60 o 
   5  11   0      229.44      296.43     55.58 o 
   6  11   0     3439.83     4225.12    202.67 o 
   7  11   0      558.98      796.61    112.44 o 
   8  11   0     1635.59     2145.74    164.79 o 
   9  11   0     2666.17     3428.85    392.76 o 
  10  11   0      203.31       42.68    263.46 o 
   0  12   0     2918.97     3472.18    197.67 o 
   1  12   0       99.97      159.55     35.37 o 
   2  12   0     3221.80     3877.56    129.55 o 
   3  12   0     2536.18     2918.56    149.38 o 
   4  12   0      176.08      227.50     49.36 o 
   5  12   0      983.40     1179.97     90.76 o 
   6  12   0       57.91      121.14     53.20 o 
   7  12   0     1987.38     2604.75    174.19 o 
   8  12   0      661.26      960.96    126.12 o 
   9  12   0      771.63     1319.24    294.37 o 
  10  12   0      979.11     1477.74    343.84 o 
   1  13   0     2866.96     3279.58    124.20 o 
   2  13   0       17.52       24.14     26.39 o 
   3  13   0      218.88      228.05     54.76 o 
   4  13   0      112.85      157.30     45.50 o 
   5  13   0     2548.76     3079.23    144.53 o 
   6  13   0      428.29      657.09    103.08 o 
   7  13   0       10.10       40.84     46.60 o 
   8  13   0        2.86      -49.86     49.86 o 
   9  13   0       76.35       -7.43     90.40 o 
   0  14   0      636.13      835.31     98.53 o 
   1  14   0      518.84      626.25     93.66 o 
   2  14   0       40.58       36.74     37.39 o 
   3  14   0      471.65      603.46     90.23 o 
   4  14   0      632.73      796.79     89.50 o 
   5  14   0     1373.54     1708.31    115.51 o 
   6  14   0      415.49      634.63    102.69 o 
   7  14   0      285.44      347.92     88.76 o 
   8  14   0      112.93       -7.05     74.70 o 
   9  14   0        1.21      -17.22    110.28 o 
   1  15   0     3626.60     4634.68    198.17 o 
   2  15   0     1672.42     1942.83    132.80 o 
   3  15   0     5070.50     6076.82    241.17 o 
   4  15   0     3530.71     4485.67    176.80 o 
   5  15   0      240.84      368.49     84.37 o 
   6  15   0     1490.19     2114.61    199.36 o 
   7  15   0       24.83       31.18     63.53 o 
   8  15   0     1424.97     1918.48    284.04 o 
   9  15   0      252.69      -74.36    110.28 o 
   0  16   0     4524.65     5570.40    423.05 o 
   1  16   0      888.94      735.75    136.68 o 
   2  16   0     6194.70     7527.27    272.10 o 
   3  16   0     2365.91     2997.31    174.53 o 
   4  16   0     1385.35     1868.55    143.13 o 
   5  16   0     2786.11     3458.32    249.13 o 
   6  16   0       20.18       28.09     59.95 o 
   7  16   0     2873.94     3310.78    267.39 o 
   8  16   0      100.04      153.57     93.51 o 
   1  17   0     1773.56     2164.10    196.20 o 
   2  17   0     1585.22     1701.23    136.79 o 
   3  17   0      391.21      516.05    118.79 o 
   4  17   0     1391.23     1654.66    138.92 o 
   5  17   0       96.19      152.12     88.25 o 
   6  17   0     2778.39     3570.37    275.52 o 
   7  17   0      527.44      492.69    129.78 o 
   8  17   0      586.66      690.61    166.47 o 
   0  18   0       24.26      105.98    100.81 o 
   1  18   0       25.41       39.51     63.69 o 
   2  18   0      854.49     1096.69    177.49 o 
   3  18   0      481.61      472.44    128.99 o 
   4  18   0      238.36      295.38     77.48 o 
   5  18   0      486.34      221.97    346.23 o 
   6  18   0       97.09       20.12     87.08 o 
   7  18   0      484.05      718.65    166.98 o 
   1  19   0       23.37      -15.15     63.59 o 
   2  19   0       32.40      -62.50     62.50 o 
   3  19   0        0.75      -21.21     76.12 o 
   4  19   0       12.06        8.20     52.50 o 
   5  19   0      115.22       62.64     62.87 o 
   6  19   0       66.97       -9.67     70.27 o 
   0  20   0       91.63      166.40    132.04 o 
   1  20   0      236.51      217.12     97.94 o 
   2  20   0      174.21      285.59    114.71 o 
   3  20   0       65.22       37.42     58.37 o 
   4  20   0        4.21      -42.11     66.92 o 
   5  20   0      318.60      -75.06     75.06 o 
   1  21   0     1565.76     1934.14    215.94 o 
   2  21   0      427.96      654.70    153.59 o 
   3  21   0      823.61     1571.98    319.34 o 
   4  21   0      723.54       50.95     93.53 o 
   0  22   0     1591.73     2156.34    327.40 o 
   1  22   0        9.73       56.22     89.74 o 
   2  22   0     3034.53     3755.72    305.05 o 
   3  22   0      754.86     1073.28    209.33 o 
 -12   1   1        5.05      -28.72     68.72 o 
 -11   1   1      130.71       85.07     65.29 o 
 -10   1   1      151.35      209.19     70.99 o 
  -9   1   1      674.43      925.55    103.36 o 
  -8   1   1     2288.65     2460.31    134.59 o 
  -7   1   1      691.23      760.15     72.35 o 
  -6   1   1     1681.77     1615.52    106.39 o 
  -5   1   1     3078.32     2807.37     81.87 o 
  -4   1   1    13747.58    14056.52    277.78 o 
  -3   1   1     1439.01     1494.75     49.09 o 
  -2   1   1     6640.58     6641.20     99.78 o 
  -1   1   1     1940.52     1885.25     51.46 o 
   0   1   1     4152.05     4244.28    104.29 o 
   1   1   1     4303.85     4521.33    150.11 o 
   2   1   1     8235.21     8112.81    147.36 o 
   3   1   1    20267.06    20966.13    273.49 o 
   4   1   1       15.04       59.18     33.30 o 
   5   1   1     2249.81     2132.42     85.91 o 
   6   1   1      407.92      412.21     62.56 o 
   7   1   1     1037.22     1219.59    119.40 o 
   8   1   1     1465.41     1406.28    117.92 o 
   9   1   1       64.69       38.27     56.17 o 
  10   1   1       95.58       54.13     67.59 o 
  11   1   1        0.92       -0.85     88.95 o 
 -12   2   1     1023.91     1043.99    217.22 o 
 -11   2   1      107.12       94.83     63.91 o 
 -10   2   1     2010.68     1982.35    146.87 o 
  -9   2   1      324.80      283.86     73.12 o 
  -8   2   1     1721.52     1470.97    106.53 o 
  -7   2   1      852.70     1336.83    345.95 o 
  -6   2   1     7502.35     7174.29    156.11 o 
  -5   2   1    21804.45    22342.15    420.29 o 
  -4   2   1      498.67      524.08     37.44 o 
  -3   2   1     9366.33     9193.64    142.42 o 
  -2   2   1     1222.69     1240.13     35.25 o 
  -1   2   1    16547.13    16893.90    204.64 o 
   0   2   1    12669.09    14410.42    622.70 o 
   1   2   1     2819.25     2601.43     65.94 o 
   2   2   1     7983.59     8393.02    242.77 o 
   3   2   1     1130.14     1013.06     55.62 o 
   4   2   1    20471.45    21317.74    423.31 o 
   5   2   1     3020.46     3580.02    159.88 o 
   6   2   1     5338.62     5152.32    148.40 o 
   7   2   1     1090.05     1295.27    104.60 o 
   8   2   1        8.32       41.00     50.11 o 
   9   2   1     1507.22     1935.18    146.57 o 
  10   2   1       87.01       75.86     81.65 o 
  11   2   1     2343.00     2480.49    228.88 o 
 -12   3   1     1087.46     1457.97    306.15 o 
 -11   3   1     1072.98     1358.05    175.23 o 
 -10   3   1     2508.29     2325.49    158.43 o 
  -9   3   1     4546.83     5494.42    302.91 o 
  -8   3   1      721.22      821.27     94.09 o 
  -7   3   1     5624.86     5492.71    147.94 o 
  -6   3   1      425.04      508.70     80.16 o 
  -5   3   1    17082.90    16188.83    246.16 o 
  -4   3   1     9581.62    10103.92    259.65 o 
  -3   3   1       18.22       26.65     10.65 o 
  -2   3   1     3448.42     3379.36     65.50 o 
  -1   3   1     2520.09     2399.47     92.80 o 
   0   3   1     3248.16     3231.42     74.40 o 
   1   3   1     3340.00     3208.12     59.09 o 
   2   3   1      820.68      723.02     42.28 o 
   3   3   1    36584.39    37612.66    479.51 o 
   4   3   1     3026.03     2757.44    117.04 o 
   5   3   1     2006.90     1991.09     85.52 o 
   6   3   1     1160.93     1274.02    159.55 o 
   7   3   1     1070.17     1059.80     78.20 o 
   8   3   1     9335.32     9386.90    287.04 o 
   9   3   1      121.29      300.44     89.54 o 
  10   3   1     2457.35     2537.80    207.36 o 
  11   3   1      475.99      655.10    148.73 o 
 -12   4   1      587.79      210.66    192.13 o 
 -11   4   1      577.14      779.41    177.43 o 
 -10   4   1     1603.37     1779.12    191.31 o 
  -9   4   1      308.27      308.09     71.56 o 
  -8   4   1     2297.78     2212.24    143.45 o 
  -7   4   1       52.30      132.24     31.90 o 
  -6   4   1     3031.12     2949.23    126.74 o 
  -5   4   1     6804.99     7337.30    154.62 o 
  -4   4   1     2793.96     2794.46     65.76 o 
  -3   4   1     2475.42     2456.54     61.77 o 
  -2   4   1        7.10        9.06     10.06 o 
  -1   4   1    12457.12    12210.10    173.69 o 
   0   4   1     1766.00     1663.30     82.35 o 
   1   4   1      481.71      374.33     23.96 o 
   2   4   1     3054.35     2974.73     92.33 o 
   3   4   1      593.71      734.85    103.58 o 
   4   4   1     8185.83     8371.06    188.72 o 
   5   4   1     2356.56     2378.47    104.27 o 
   6   4   1     2565.18     2271.53    112.24 o 
   7   4   1     1759.63     1924.42    114.01 o 
   8   4   1       39.38       91.15     64.53 o 
   9   4   1     1981.82     1935.33    253.15 o 
  10   4   1       13.29       13.60     76.88 o 
  11   4   1     1222.04     1304.85    196.62 o 
 -12   5   1        1.89      -24.09     88.23 o 
 -11   5   1      177.59      157.92     73.50 o 
 -10   5   1      217.11      171.49     81.98 o 
  -9   5   1        7.82      -36.32     43.44 o 
  -8   5   1      202.93      222.92     54.74 o 
  -7   5   1      201.95      152.16     38.05 o 
  -6   5   1     2177.91     2182.73     91.45 o 
  -5   5   1      243.14      304.03     42.11 o 
  -4   5   1       78.00       48.10     18.32 o 
  -3   5   1      284.92      319.48     27.65 o 
  -2   5   1     2570.24     2624.84     94.11 o 
  -1   5   1     1248.10     1244.37     48.66 o 
   0   5   1     3894.92     3788.19     92.41 o 
   1   5   1     1360.84     1407.11     52.07 o 
   2   5   1      224.71      262.11     29.71 o 
   3   5   1     1152.55     1091.33     54.50 o 
   4   5   1     1373.04     1331.56     63.44 o 
   5   5   1     1210.93     1299.99     67.70 o 
   6   5   1        2.80       14.13     23.07 o 
   7   5   1      162.58      123.80     44.35 o 
   8   5   1       72.59       22.38     56.34 o 
   9   5   1      188.56      166.14     76.89 o 
  10   5   1       78.33        4.27     79.26 o 
  11   5   1        0.49       23.91    125.05 o 
 -12   6   1      293.08      293.85    151.93 o 
 -11   6   1      225.39      125.35     70.80 o 
 -10   6   1      572.21      624.79    118.29 o 
  -9   6   1      607.42      743.06    117.90 o 
  -8   6   1     1133.25     1413.71    106.37 o 
  -7   6   1      224.92      207.22     42.98 o 
  -6   6   1     2909.89     2883.03    161.36 o 
  -5   6   1     1458.09     1495.35     58.22 o 
  -4   6   1      132.48      193.61     25.63 o 
  -3   6   1        2.17       20.82     13.50 o 
  -2   6   1     1501.93     1428.62     74.43 o 
  -1   6   1     6823.60     6685.66    127.60 o 
   0   6   1     3491.81     3310.17     90.73 o 
   1   6   1     1501.12     1645.88     56.09 o 
   2   6   1     1483.17     1576.04     51.77 o 
   3   6   1      642.37      704.57     46.74 o 
   4   6   1     1211.70     1295.82     66.21 o 
   5   6   1     2503.64     2571.70    108.81 o 
   6   6   1      239.00      312.35     44.85 o 
   7   6   1     1773.38     1794.14    111.98 o 
   8   6   1       94.19      124.00     68.51 o 
   9   6   1      421.44      621.71    121.45 o 
  10   6   1       60.56       52.11    104.02 o 
  11   6   1     1094.96     1052.85    224.58 o 
 -11   7   1      174.86      166.15    126.41 o 
 -10   7   1      728.90      769.14    167.60 o 
  -9   7   1     5184.05     5420.48    261.65 o 
  -8   7   1     1245.58     1291.38    146.55 o 
  -7   7   1     1968.84     1941.86    111.00 o 
  -6   7   1     1121.55     1253.19    104.77 o 
  -5   7   1     4300.85     3945.87    111.13 o 
  -4   7   1    17963.41    17818.08    249.16 o 
  -3   7   1       79.08       89.40     34.89 o 
  -2   7   1    15479.83    14473.67    288.26 o 
  -1   7   1     7902.71     8247.82    476.86 o 
   0   7   1    17522.85    17304.84    265.54 o 
   1   7   1     7098.99     7104.75    179.29 o 
   2   7   1     4778.02     4521.60     91.92 o 
   3   7   1    20049.16    20512.27    550.75 o 
   4   7   1      818.29      964.73     98.19 o 
   5   7   1     2315.93     2194.34     91.42 o 
   6   7   1      386.64      463.91     73.10 o 
   7   7   1     3512.70     3229.35    152.74 o 
   8   7   1     5351.86     5295.80    253.44 o 
   9   7   1       33.54      144.26     80.00 o 
  10   7   1      815.23      898.95    190.46 o 
  11   7   1       32.59       86.31    129.77 o 
 -11   8   1      279.27      372.63    183.58 o 
 -10   8   1     2508.45     2519.74    254.70 o 
  -9   8   1       18.62      -14.14     72.50 o 
  -8   8   1     4194.26     4463.59    295.47 o 
  -7   8   1     1597.95     1586.78    139.13 o 
  -6   8   1     5225.33     4714.12    265.33 o 
  -5   8   1    11788.93    11996.37    206.17 o 
  -4   8   1      243.86      203.25     37.39 o 
  -3   8   1    14872.38    12842.80    398.15 o 
  -2   8   1      869.79      955.78     88.70 o 
  -1   8   1    48615.82    47162.26    574.27 o 
   0   8   1    11828.83    10905.53    264.79 o 
   1   8   1     4656.39     4488.42    125.46 o 
   2   8   1    14060.26    13822.22    203.41 o 
   3   8   1     1512.92     1474.56     69.71 o 
   4   8   1    15344.70    16171.85    339.56 o 
   5   8   1      641.26      737.26     78.95 o 
   6   8   1     5472.41     5400.48    186.75 o 
   7   8   1     3051.09     2819.07    146.18 o 
   8   8   1      815.30      727.23     97.30 o 
   9   8   1     1216.21     1109.71    263.22 o 
  10   8   1        0.43       29.68    110.95 o 
 -11   9   1      657.05     1078.47    221.74 o 
 -10   9   1      322.29      275.72    116.90 o 
  -9   9   1     3010.15     3345.97    271.16 o 
  -8   9   1       31.03       66.17     46.05 o 
  -7   9   1     2832.90     2979.42    222.45 o 
  -6   9   1     1919.25     2026.93    131.76 o 
  -5   9   1     3908.82     3636.15    171.09 o 
  -4   9   1     4689.78     4158.93    180.49 o 
  -3   9   1      299.82      256.02     47.59 o 
  -2   9   1     6484.87     6022.55    147.10 o 
  -1   9   1     3323.91     3506.76    116.80 o 
   0   9   1     8088.54     8191.93    328.73 o 
   1   9   1     4960.08     4682.93    178.53 o 
   2   9   1      985.23      961.78     47.37 o 
   3   9   1     5229.32     5361.12    137.03 o 
   4   9   1     1232.53     1255.61     97.98 o 
   5   9   1     3832.51     3746.61    127.91 o 
   6   9   1     2270.12     2554.27    132.18 o 
   7   9   1      544.04      635.55     86.95 o 
   8   9   1     3221.41     3297.70    195.32 o 
   9   9   1        0.03       70.87     79.33 o 
  10   9   1     1821.45     2125.27    358.71 o 
 -11  10   1      652.01      863.36    203.26 o 
 -10  10   1      537.94      519.88    155.56 o 
  -9  10   1      559.92      432.57    126.97 o 
  -8  10   1      696.77      792.42    112.76 o 
  -7  10   1        3.60       -7.01     34.11 o 
  -6  10   1     2136.56     2179.54    139.67 o 
  -5  10   1      159.03      157.20     39.98 o 
  -4  10   1     1119.92     1071.95     87.38 o 
  -3  10   1      898.36      951.84    107.77 o 
  -2  10   1      573.79      591.02     44.39 o 
  -1  10   1        5.53        3.65     16.32 o 
   0  10   1      325.89      367.68     41.66 o 
   1  10   1      266.75      262.63     40.96 o 
   2  10   1     1339.53     1326.06     79.16 o 
   3  10   1     2473.19     2395.07     94.19 o 
   4  10   1     1891.74     2043.20     93.83 o 
   5  10   1      306.28      364.36     69.99 o 
   6  10   1       41.28       65.09     39.98 o 
   7  10   1     1591.06     1552.98    155.46 o 
   8  10   1        0.35        0.29     51.02 o 
   9  10   1     1064.59     1070.42    274.65 o 
  10  10   1      287.66      131.97    137.21 o 
 -10  11   1      134.34       23.78    126.33 o 
  -9  11   1      612.35      431.55    170.12 o 
  -8  11   1     1017.64     1163.43    130.32 o 
  -7  11   1        9.13      -14.04     37.59 o 
  -6  11   1     1030.44      986.18    103.27 o 
  -5  11   1       44.03       39.38     33.54 o 
  -4  11   1      193.93      105.29     39.94 o 
  -3  11   1       22.89       16.96     22.81 o 
  -2  11   1      225.34      249.46     34.41 o 
  -1  11   1      112.54      111.56     27.42 o 
   0  11   1       15.60        0.48     19.00 o 
   1  11   1       59.60       89.56     27.19 o 
   2  11   1      287.93      259.10     33.11 o 
   3  11   1      232.80      261.87     42.88 o 
   4  11   1       10.79       17.81     26.20 o 
   5  11   1      394.10      445.87     59.58 o 
   6  11   1      204.42      214.55     63.22 o 
   7  11   1      922.69      776.64    111.46 o 
   8  11   1      490.63      627.68    113.76 o 
   9  11   1       96.92       17.80    162.25 o 
  10  11   1       45.07      -63.86     96.44 o 
 -10  12   1      687.24      335.57    464.85 o 
  -9  12   1      397.16      114.95    272.69 o 
  -8  12   1     1579.47     1931.68    155.48 o 
  -7  12   1       88.48      103.86     50.93 o 
  -6  12   1      927.74      978.40    127.54 o 
  -5  12   1      119.80      151.63     43.67 o 
  -4  12   1       82.96       71.81     35.36 o 
  -3  12   1      355.63      470.29     72.99 o 
  -2  12   1     1239.60     1182.79     93.07 o 
  -1  12   1     3137.26     2991.09    111.08 o 
   0  12   1     1786.01     1754.18     89.45 o 
   1  12   1      238.26      264.98     44.89 o 
   2  12   1        8.53        6.28     19.38 o 
   3  12   1        0.71       -8.56     22.83 o 
   4  12   1       41.29       87.47     34.67 o 
   5  12   1     2671.93     2686.78    136.00 o 
   6  12   1     1088.63     1156.64    170.10 o 
   7  12   1     2320.37     2698.86    268.88 o 
   8  12   1        2.49      -45.56     51.43 o 
   9  12   1      652.68       71.62    120.46 o 
 -10  13   1      311.54      225.93    112.41 o 
  -9  13   1     3071.94     2992.26    399.80 o 
  -8  13   1       50.27       40.46     53.53 o 
  -7  13   1     2946.21     3157.94    191.39 o 
  -6  13   1       48.13      164.36     58.41 o 
  -5  13   1      976.71     1145.87    116.34 o 
  -4  13   1     2307.60     2220.85    140.06 o 
  -3  13   1       24.80       -2.14     26.56 o 
  -2  13   1     3420.30     3463.70    165.22 o 
  -1  13   1     1052.86     1057.65     91.81 o 
   0  13   1     1795.02     1664.97     90.70 o 
   1  13   1     4263.38     4291.10    149.57 o 
   2  13   1     2103.56     2223.17     80.71 o 
   3  13   1     1672.79     1904.78     94.91 o 
   4  13   1      646.00      748.04     82.97 o 
   5  13   1     1466.24     1623.31    114.25 o 
   6  13   1     1145.56     1369.47    165.54 o 
   7  13   1      699.01      768.62    148.57 o 
   8  13   1     2637.96     3050.97    334.53 o 
   9  13   1       51.94      -57.53    114.27 o 
  -9  14   1        3.61       42.35     89.95 o 
  -8  14   1     1533.23     1869.97    193.65 o 
  -7  14   1     1065.99     1063.11    127.35 o 
  -6  14   1     1318.53     1296.99    125.48 o 
  -5  14   1     2928.56     3308.71    152.23 o 
  -4  14   1       12.67      -15.47     32.72 o 
  -3  14   1    11799.69    11233.33    326.92 o 
  -2  14   1      384.56      354.08     82.39 o 
  -1  14   1     6437.82     5787.90    217.44 o 
   0  14   1     1535.47     1785.09    171.10 o 
   1  14   1     4605.40     4419.80    156.18 o 
   2  14   1     4566.10     4652.44    256.00 o 
   3  14   1      271.80      208.59     60.21 o 
   4  14   1     4498.96     4790.46    218.08 o 
   5  14   1      189.55      166.91     58.45 o 
   6  14   1     2210.95     1993.97    194.22 o 
   7  14   1     1240.88     1426.12    185.15 o 
   8  14   1      885.81      494.31    439.25 o 
   9  14   1      711.14      -80.15    118.34 o 
  -9  15   1      353.16      229.47    235.59 o 
  -8  15   1        2.96       -9.78     62.08 o 
  -7  15   1     1269.04     1037.17    140.77 o 
  -6  15   1     2026.08     1920.03    150.65 o 
  -5  15   1      231.04      287.82     74.57 o 
  -4  15   1     1919.49     1881.41    136.35 o 
  -3  15   1        0.04       29.43     37.50 o 
  -2  15   1     2226.23     2423.81    161.44 o 
  -1  15   1      802.43      908.03     96.52 o 
   0  15   1     2178.34     2093.27    132.63 o 
   1  15   1     3195.49     3060.54    160.72 o 
   2  15   1     1482.71     1320.77    113.99 o 
   3  15   1     1390.12     1669.93    129.41 o 
   4  15   1      277.79      422.73     85.35 o 
   5  15   1     2469.66     2688.02    263.77 o 
   6  15   1      461.20      476.49    153.45 o 
   7  15   1      102.90      221.84     95.27 o 
   8  15   1       12.59       45.72     76.59 o 
  -8  16   1        2.72       74.15     62.16 o 
  -7  16   1       15.81       26.96     56.31 o 
  -6  16   1        2.36        5.23     46.51 o 
  -5  16   1      114.11      147.35     61.25 o 
  -4  16   1      257.40      310.56     77.88 o 
  -3  16   1       43.98       49.12     71.55 o 
  -2  16   1      126.05      133.81     54.01 o 
  -1  16   1      698.39      667.77     95.87 o 
   0  16   1     1116.78      920.58    151.51 o 
   1  16   1        0.16       28.48     57.14 o 
   2  16   1       46.94       19.61     41.01 o 
   3  16   1      458.04      512.61     89.84 o 
   4  16   1       14.61       67.70     48.90 o 
   5  16   1       27.83      117.99     75.24 o 
   6  16   1       88.60       23.94     66.62 o 
   7  16   1       17.89      -29.25     67.27 o 
   8  16   1       16.97      -20.82     92.17 o 
  -8  17   1      319.31      303.84    120.49 o 
  -7  17   1      263.14      261.66     95.84 o 
  -6  17   1      530.58      668.42    138.39 o 
  -5  17   1      258.12      345.43    104.31 o 
  -4  17   1     2636.20     2521.03    168.93 o 
  -3  17   1       41.52       79.50     48.59 o 
  -2  17   1     3297.09     2873.98    174.15 o 
  -1  17   1      424.77      594.05    125.85 o 
   0  17   1     1784.69     1776.18    180.50 o 
   1  17   1     1162.98     1634.00    171.39 o 
   2  17   1     1158.76     1031.89    164.89 o 
   3  17   1     1985.72     2140.44    154.78 o 
   4  17   1        2.93        5.40     41.25 o 
   5  17   1      617.95      586.69    127.99 o 
   6  17   1       86.53       47.34     92.48 o 
   7  17   1      939.93      724.05    168.38 o 
  -7  18   1        7.56        7.90     74.17 o 
  -6  18   1     1116.94     1368.08    253.91 o 
  -5  18   1     1209.76     1232.75    232.85 o 
  -4  18   1      384.05      310.03     95.60 o 
  -3  18   1     2259.63     2353.79    182.12 o 
  -2  18   1       14.04        1.01     59.82 o 
  -1  18   1     2020.11     2070.54    198.77 o 
   0  18   1     1119.67     1038.81    167.61 o 
   1  18   1      674.15      659.97    141.18 o 
   2  18   1     2267.07     2436.10    221.75 o 
   3  18   1        0.27       30.73     59.13 o 
   4  18   1     2163.74     2539.55    316.21 o 
   5  18   1      458.56      615.99    190.27 o 
   6  18   1      734.55      833.81    230.11 o 
  -7  19   1     1467.86     1604.11    219.55 o 
  -6  19   1      405.70      118.95    191.61 o 
  -5  19   1      909.52      852.13    225.26 o 
  -4  19   1      593.38      173.36    157.52 o 
  -3  19   1      186.66      171.73     78.90 o 
  -2  19   1     1402.50     1700.77    193.34 o 
  -1  19   1      108.31      174.41     88.38 o 
   0  19   1      548.68      761.95    153.42 o 
   1  19   1     1353.31     1338.18    183.00 o 
   2  19   1        0.21       17.23     67.60 o 
   3  19   1     1233.71     1477.90    296.25 o 
   4  19   1       72.46      -34.35     56.11 o 
   5  19   1      506.48       34.20     84.45 o 
   6  19   1     2495.38     2853.41    369.98 o 
  -6  20   1       54.83       52.74     73.94 o 
  -5  20   1      305.08       19.77     67.35 o 
  -4  20   1      330.21      -26.61     73.65 o 
  -3  20   1     1517.91     1925.05    290.69 o 
  -2  20   1      151.48      216.29     97.85 o 
  -1  20   1      368.85      439.85    126.08 o 
   0  20   1      251.85      186.76    113.88 o 
   1  20   1      821.77      893.02    172.11 o 
   2  20   1     1114.07     1424.95    198.94 o 
   3  20   1       31.67       92.57     69.46 o 
   4  20   1      508.18       75.69     97.84 o 
   5  20   1       45.01      -55.81     80.85 o 
  -5  21   1       31.72      -13.46     76.86 o 
  -4  21   1       95.17       73.34     95.25 o 
  -3  21   1       52.76       37.01     67.94 o 
  -2  21   1      959.28     1013.07    246.82 o 
  -1  21   1       69.07       39.37     86.57 o 
   0  21   1      569.60      769.00    172.29 o 
   1  21   1      329.16      311.93    118.11 o 
   2  21   1       56.02      -51.11     97.56 o 
   3  21   1       48.67       65.68     67.60 o 
   4  21   1      344.98      138.46     98.86 o 
  -3  22   1       55.88      184.20    110.53 o 
  -2  22   1       42.00      -75.05     77.48 o 
  -1  22   1       54.01       50.35    119.05 o 
   0  22   1        4.09       71.98     85.69 o 
   1  22   1       49.72       30.30     97.61 o 
   2  22   1      167.14      144.34    119.90 o 
 -12   0   2       12.80       96.37     91.66 o 
 -11   0   2     2311.28     1762.33    307.76 o 
 -10   0   2      730.02      815.60    152.38 o 
  -9   0   2     2879.60     2649.53    207.56 o 
  -8   0   2     5729.81     5285.00    270.92 o 
  -7   0   2     1421.24     1364.45    128.04 o 
  -6   0   2    21601.68    19703.52    971.14 o 
  -5   0   2     1913.12     1720.24     73.30 o 
  -4   0   2    17432.30    16865.59    282.64 o 
  -3   0   2     5441.08     5502.45    174.25 o 
  -2   0   2    68600.21    70015.62   1553.82 o 
  -1   0   2    73041.43    78269.97   1717.17 o 
   0   0   2      699.09      720.12     48.16 o 
   1   0   2    24000.17    23065.56    660.76 o 
   2   0   2      279.74      300.17     76.78 o 
   3   0   2    25406.55    23539.25    762.51 o 
   4   0   2     5813.55     5143.36    334.60 o 
   5   0   2     6210.24     5717.00    387.36 o 
   6   0   2    10170.55     9646.31    551.57 o 
   7   0   2        0.04        3.91     78.43 o 
   8   0   2     2017.38     1919.65    298.84 o 
   9   0   2       35.46       76.39    141.28 o 
  10   0   2      880.82      556.66    252.97 o 
 -12   1   2     1008.04      432.50    330.93 o 
 -11   1   2       44.45       -3.39     52.52 o 
 -10   1   2     8289.79     7623.41    268.88 o 
  -9   1   2     1032.05     1052.00    100.57 o 
  -8   1   2      603.04      576.27     79.42 o 
  -7   1   2     2887.87     2558.43    121.80 o 
  -6   1   2     1239.49     1217.52     63.55 o 
  -5   1   2    10389.64     9384.72    167.75 o 
  -4   1   2     1128.89     1103.28     39.60 o 
  -3   1   2     6206.81     5725.43    118.89 o 
  -2   1   2    73043.16    73827.49   1151.56 o 
  -1   1   2    35437.91    36006.91    615.89 o 
   0   1   2     9869.57     9426.52    171.04 o 
   1   1   2      307.64      288.24     48.12 o 
   2   1   2    13864.33    13111.61    341.37 o 
   3   1   2     6541.70     6312.72    242.38 o 
   4   1   2     1636.34     1757.86    138.03 o 
   5   1   2     2505.24     2380.34    139.89 o 
   6   1   2      299.64      245.67     71.57 o 
   7   1   2    10470.40     9449.18    375.31 o 
   8   1   2     1218.28     1215.10    148.48 o 
   9   1   2     1096.05      918.74    186.29 o 
  10   1   2      233.60      169.15    136.03 o 
 -12   2   2      195.50       39.78     67.11 o 
 -11   2   2      786.59      561.36    115.76 o 
 -10   2   2      113.72      166.86     59.55 o 
  -9   2   2     1084.49     1010.18    102.57 o 
  -8   2   2      102.38      118.39     43.28 o 
  -7   2   2     1350.21     1230.74     85.97 o 
  -6   2   2     1034.75      878.50     53.26 o 
  -5   2   2      948.00      804.34     47.68 o 
  -4   2   2      438.74      418.27     32.94 o 
  -3   2   2      453.30      474.01     34.13 o 
  -2   2   2      699.80      671.27     36.77 o 
  -1   2   2      384.86      356.33     26.35 o 
   0   2   2     1299.78     1288.17     92.67 o 
   1   2   2        2.09       39.06     16.83 o 
   2   2   2     3296.30     3126.66    131.93 o 
   3   2   2      488.81      422.08     46.39 o 
   4   2   2     2093.46     2055.28     96.12 o 
   5   2   2       75.64       85.66     32.54 o 
   6   2   2     2137.11     2086.87    146.11 o 
   7   2   2      794.54      756.41    114.35 o 
   8   2   2      567.10      595.84    115.07 o 
   9   2   2      507.91      522.93    121.39 o 
  10   2   2       76.61      -58.82    109.54 o 
 -12   3   2        7.67       -7.44     76.54 o 
 -11   3   2        1.59       82.13     72.64 o 
 -10   3   2       34.82       20.45     46.95 o 
  -9   3   2     1595.01     1321.60    113.55 o 
  -8   3   2        1.31       23.51     34.64 o 
  -7   3   2       20.33        8.08     20.99 o 
  -6   3   2       40.70       52.31     20.18 o 
  -5   3   2     1673.35     1490.09     65.18 o 
  -4   3   2       69.85       55.42     16.94 o 
  -3   3   2      830.50      795.80     37.17 o 
  -2   3   2     1750.17     1636.20     49.04 o 
  -1   3   2      698.17      651.46     37.43 o 
   0   3   2      344.39      346.78     36.56 o 
   1   3   2       29.54       21.34     13.52 o 
   2   3   2     2881.94     2732.41    105.91 o 
   3   3   2        4.91       -9.05     16.36 o 
   4   3   2        1.08      -15.43     17.38 o 
   5   3   2      115.53      117.65     36.02 o 
   6   3   2     2782.07     2859.39    217.91 o 
   7   3   2      117.72       66.87     59.04 o 
   8   3   2        5.82       -9.91     59.66 o 
   9   3   2        1.02      -65.01     92.55 o 
  10   3   2       17.92       15.38     93.71 o 
 -12   4   2       57.58       43.24     83.46 o 
 -11   4   2     1771.71     1863.36    225.03 o 
 -10   4   2        0.43        9.19     54.85 o 
  -9   4   2     1914.44     1845.01    168.54 o 
  -8   4   2      453.79      390.97     66.57 o 
  -7   4   2     3033.87     2845.40    123.83 o 
  -6   4   2     1421.04     1237.44     67.02 o 
  -5   4   2      632.84      672.67     47.75 o 
  -4   4   2      939.48      947.29     42.85 o 
  -3   4   2      580.14      543.85     31.25 o 
  -2   4   2     7874.65     7397.49     93.10 o 
  -1   4   2     9011.33     8532.30    153.91 o 
   0   4   2     2707.02     2653.19     83.29 o 
   1   4   2      788.36      719.93     44.17 o 
   2   4   2       12.56       44.13     19.02 o 
   3   4   2      595.75      478.54     50.17 o 
   4   4   2     4132.11     3767.24    131.95 o 
   5   4   2      273.60      277.40     46.95 o 
   6   4   2     3758.49     3780.67    163.73 o 
   7   4   2     1110.88     1129.41     99.34 o 
   8   4   2     1321.10     1367.87    150.88 o 
   9   4   2      317.13      195.04     93.57 o 
  10   4   2     1295.08     1275.08    189.80 o 
 -12   5   2      954.83     1322.50    250.31 o 
 -11   5   2      391.75      433.73    108.29 o 
 -10   5   2     4919.02     4669.52    346.83 o 
  -9   5   2     1962.18     2054.51    194.35 o 
  -8   5   2     1395.59     1248.53     99.17 o 
  -7   5   2     1156.37     1030.54     69.00 o 
  -6   5   2     2650.98     2387.92     93.02 o 
  -5   5   2     5984.21     5560.24    107.96 o 
  -4   5   2      377.61      376.38     32.28 o 
  -3   5   2     4179.54     3771.47     78.20 o 
  -2   5   2     5164.42     4672.42     84.80 o 
  -1   5   2      819.69      735.78     54.51 o 
   0   5   2     3687.79     3231.07     96.04 o 
   1   5   2      191.37      212.44     23.65 o 
   2   5   2     5154.99     4348.99    108.13 o 
   3   5   2     9700.97     9272.14    202.91 o 
   4   5   2      179.33      191.08     40.10 o 
   5   5   2     3233.36     3182.88    144.83 o 
   6   5   2      680.43      704.31     76.01 o 
   7   5   2     7160.96     7053.13    232.81 o 
   8   5   2     1830.75     1803.82    173.47 o 
   9   5   2      913.47      958.98    150.07 o 
  10   5   2      685.20      589.40    147.59 o 
 -12   6   2        2.64      -76.44     76.44 o 
 -11   6   2     1865.52     1866.61    184.57 o 
 -10   6   2       40.92        2.46     57.19 o 
  -9   6   2      899.77      931.60    121.02 o 
  -8   6   2     2855.96     2919.15    229.24 o 
  -7   6   2      890.61      905.69     67.11 o 
  -6   6   2     7665.31     6951.65    162.64 o 
  -5   6   2     1571.11     1535.51     61.55 o 
  -4   6   2     8052.33     7236.48    156.58 o 
  -3   6   2     2659.00     2512.16     84.30 o 
  -2   6   2     9060.74     8414.85    202.51 o 
  -1   6   2    19842.96    18957.30    279.51 o 
   0   6   2      438.63      447.94     40.43 o 
   1   6   2    11988.03    11590.69    157.21 o 
   2   6   2        6.22        6.94     15.90 o 
   3   6   2     8905.00     8150.20    168.38 o 
   4   6   2     2924.22     2689.86    100.50 o 
   5   6   2     2792.46     2559.63    105.04 o 
   6   6   2     2522.06     2533.94    111.76 o 
   7   6   2      322.75      279.88     66.20 o 
   8   6   2     1997.91     1893.01    167.06 o 
   9   6   2      138.94      196.80    125.10 o 
  10   6   2     1218.86     1312.60    189.49 o 
 -12   7   2      421.28      538.45    133.77 o 
 -11   7   2       72.88       99.41     84.63 o 
 -10   7   2      313.78      263.05     87.70 o 
  -9   7   2      794.76      759.68    126.72 o 
  -8   7   2      221.41      242.99     65.71 o 
  -7   7   2     3717.21     3532.57    153.20 o 
  -6   7   2       14.88       15.78     22.26 o 
  -5   7   2     3853.39     3276.75     83.12 o 
  -4   7   2     1599.69     1503.31     71.76 o 
  -3   7   2     6345.93     6143.28    177.88 o 
  -2   7   2     4145.38     3575.93    130.90 o 
  -1   7   2     1592.39     1325.65     73.32 o 
   0   7   2     9361.94     8949.30    185.27 o 
   1   7   2      286.61      299.92     31.59 o 
   2   7   2     4927.76     4342.92     98.52 o 
   3   7   2      460.24      459.40     49.56 o 
   4   7   2     4558.38     4377.27    131.30 o 
   5   7   2     1122.58     1170.58     77.95 o 
   6   7   2      404.51      385.64     55.85 o 
   7   7   2      911.45     1057.70    101.27 o 
   8   7   2       32.06      -51.86     51.86 o 
   9   7   2      615.38      875.96    179.44 o 
  10   7   2        8.09      -97.95    104.34 o 
 -11   8   2      181.33      152.86     90.13 o 
 -10   8   2       13.66       97.22     69.70 o 
  -9   8   2       97.12      169.67     71.19 o 
  -8   8   2        1.86      -22.19     30.72 o 
  -7   8   2      126.00      103.75     38.00 o 
  -6   8   2       96.94       49.01     27.71 o 
  -5   8   2      834.39      778.53     54.68 o 
  -4   8   2       24.05       10.95     20.46 o 
  -3   8   2     1128.52     1104.11     85.59 o 
  -2   8   2      102.40       80.84     28.31 o 
  -1   8   2        9.73       22.17     14.04 o 
   0   8   2     1069.43      972.53     60.22 o 
   1   8   2        3.88        1.74     13.91 o 
   2   8   2      256.19      207.58     27.55 o 
   3   8   2      101.45       89.46     26.42 o 
   4   8   2       31.63       51.09     25.57 o 
   5   8   2        5.68        7.92     24.54 o 
   6   8   2        7.58        5.52     31.85 o 
   7   8   2       18.11        4.97     40.02 o 
   8   8   2      273.72      221.88     64.94 o 
   9   8   2      274.10      165.00    178.61 o 
  10   8   2       13.78       -8.52    102.02 o 
 -11   9   2        2.03       19.92    105.54 o 
 -10   9   2      734.37      898.58    202.99 o 
  -9   9   2     1381.48     1499.90    329.13 o 
  -8   9   2        0.22       17.55     41.04 o 
  -7   9   2      866.66      832.76     98.01 o 
  -6   9   2       78.58      101.45     44.92 o 
  -5   9   2     6678.08     6161.84    230.21 o 
  -4   9   2     2605.49     2485.03    123.18 o 
  -3   9   2     2324.12     2093.30    112.01 o 
  -2   9   2     3954.50     3773.53    150.71 o 
  -1   9   2      953.94      958.13     57.51 o 
   0   9   2     4370.24     4148.86    128.08 o 
   1   9   2     1449.16     1386.74     60.48 o 
   2   9   2    11393.04    10761.71    170.50 o 
   3   9   2     1640.91     1529.57     77.36 o 
   4   9   2      428.73      479.90     56.52 o 
   5   9   2       48.75       64.17     34.12 o 
   6   9   2     1426.39     1423.53    106.49 o 
   7   9   2     1423.28     1554.84    120.00 o 
   8   9   2       28.90       19.56     47.55 o 
   9   9   2       24.19       37.78     80.79 o 
 -11  10   2     1174.23     1220.63    404.54 o 
 -10  10   2       68.72       54.01     95.96 o 
  -9  10   2     1072.50      955.95    181.28 o 
  -8  10   2     1541.44     1587.92    151.93 o 
  -7  10   2     1316.24     1192.43    110.67 o 
  -6  10   2    11100.35    10429.35    314.33 o 
  -5  10   2       33.91       18.37     29.30 o 
  -4  10   2     4760.41     4309.01    171.72 o 
  -3  10   2      110.74      110.12     35.75 o 
  -2  10   2     4048.40     3324.65    147.14 o 
  -1  10   2     6846.06     6315.62    158.03 o 
   0  10   2       83.96       90.99     27.24 o 
   1  10   2     6790.46     6688.93    151.25 o 
   2  10   2     1171.52     1173.76     56.25 o 
   3  10   2     9332.37     8703.73    190.23 o 
   4  10   2     3119.37     2974.96    141.79 o 
   5  10   2     1070.69     1059.76     79.32 o 
   6  10   2     2453.96     2490.68    139.06 o 
   7  10   2      161.31      157.79     59.92 o 
   8  10   2     1167.67     1414.97    232.38 o 
   9  10   2      199.74      -65.59     93.38 o 
 -11  11   2       48.76      -12.23    119.29 o 
 -10  11   2     2936.06     3197.11    291.95 o 
  -9  11   2      505.86      514.87    136.04 o 
  -8  11   2     2871.87     2872.89    180.91 o 
  -7  11   2     1567.90     1758.16    137.56 o 
  -6  11   2     1158.67     1031.61    134.42 o 
  -5  11   2     4845.32     4363.87    180.91 o 
  -4  11   2       69.83      115.65     41.39 o 
  -3  11   2     3643.78     3457.16    158.07 o 
  -2  11   2     2019.79     1747.53    110.31 o 
  -1  11   2      606.60      578.17     52.54 o 
   0  11   2     4116.79     4013.79    136.43 o 
   1  11   2      368.46      333.16     50.09 o 
   2  11   2     6077.32     5612.65    124.17 o 
   3  11   2     2474.63     2400.67    109.00 o 
   4  11   2      236.83      275.87     48.78 o 
   5  11   2     4563.37     4591.75    179.06 o 
   6  11   2        2.12       12.62     44.01 o 
   7  11   2     4102.04     3897.06    272.43 o 
   8  11   2      697.62      441.21    457.33 o 
 -10  12   2       15.48       50.98     86.66 o 
  -9  12   2      861.97      404.34    440.43 o 
  -8  12   2      656.69      754.09    112.80 o 
  -7  12   2        0.90       -3.46     45.40 o 
  -6  12   2     3562.46     3223.40    178.78 o 
  -5  12   2     1576.93     1350.59    107.74 o 
  -4  12   2     1715.85     1661.03    117.27 o 
  -3  12   2     1341.98     1320.96    146.31 o 
  -2  12   2      867.63      784.56     82.91 o 
  -1  12   2     1851.17     1807.15    119.48 o 
   0  12   2      342.31      305.39     47.60 o 
   1  12   2     1723.71     1793.72     97.11 o 
   2  12   2     2880.57     2788.21    102.68 o 
   3  12   2     2657.16     2620.10    127.86 o 
   4  12   2      507.62      628.12     80.69 o 
   5  12   2      477.00      460.85     75.31 o 
   6  12   2     1205.04     1393.98    159.75 o 
   7  12   2       64.43       68.00     70.45 o 
   8  12   2     1134.19     1214.44    258.60 o 
   9  12   2      724.92      -22.15    115.68 o 
 -10  13   2        3.55       66.20     96.13 o 
  -9  13   2       23.55       13.02     69.25 o 
  -8  13   2       43.66       74.10     56.71 o 
  -7  13   2      502.82      471.91     92.48 o 
  -6  13   2      464.38      407.18     83.08 o 
  -5  13   2       12.92       25.26     43.66 o 
  -4  13   2      296.56      259.21     63.29 o 
  -3  13   2     1190.92     1108.85    102.12 o 
  -2  13   2     1056.73     1067.45     99.01 o 
  -1  13   2      649.33      518.97     79.61 o 
   0  13   2     1973.99     1846.09    123.58 o 
   1  13   2       19.39       42.09     28.15 o 
   2  13   2        0.52        5.56     23.26 o 
   3  13   2      704.12      835.56     86.11 o 
   4  13   2     1184.21     1125.38    100.46 o 
   5  13   2      305.12      359.89     79.29 o 
   6  13   2        0.53      -17.58     49.91 o 
   7  13   2       15.05       80.59     66.69 o 
   8  13   2      286.51      137.27    159.83 o 
 -10  14   2        3.26       27.73    100.76 o 
  -9  14   2      291.30      107.62    159.59 o 
  -8  14   2        6.53        9.51     54.41 o 
  -7  14   2     1139.55     1212.11    140.85 o 
  -6  14   2      808.50      969.52    118.35 o 
  -5  14   2      304.89      299.75     72.14 o 
  -4  14   2      444.08      373.63     74.67 o 
  -3  14   2      412.78      415.75     77.03 o 
  -2  14   2      459.15      404.05     76.03 o 
  -1  14   2      382.57      449.21     78.48 o 
   0  14   2      695.65      754.99     94.05 o 
   1  14   2     1088.18      982.07     82.13 o 
   2  14   2       36.87       39.42     27.97 o 
   3  14   2      339.03      359.06     64.57 o 
   4  14   2      966.10     1052.32    122.38 o 
   5  14   2       14.80       11.05     47.04 o 
   6  14   2      488.22      448.50    113.55 o 
   7  14   2      105.50       58.82     95.69 o 
   8  14   2       26.01       -4.40     74.78 o 
  -9  15   2     1006.16     1079.03    281.77 o 
  -8  15   2      381.78      188.51    191.21 o 
  -7  15   2     1296.80     1298.23    137.03 o 
  -6  15   2       54.46       68.85     54.90 o 
  -5  15   2     4869.64     4581.35    278.24 o 
  -4  15   2      596.59      576.35     95.76 o 
  -3  15   2     2894.15     2608.23    159.39 o 
  -2  15   2     1978.17     1873.11    136.98 o 
  -1  15   2      462.76      554.30     88.43 o 
   0  15   2     4215.41     3884.12    192.37 o 
   1  15   2       19.50       25.50     37.31 o 
   2  15   2     6699.36     6430.67    172.76 o 
   3  15   2      861.22      965.55    122.80 o 
   4  15   2      656.03      729.77    112.88 o 
   5  15   2     1018.49     1093.06    239.82 o 
   6  15   2      775.26      791.74    152.44 o 
   7  15   2      902.95      993.79    174.18 o 
  -9  16   2      787.55      157.60    246.04 o 
  -8  16   2     1495.03     1606.83    193.50 o 
  -7  16   2      219.17      173.87     75.72 o 
  -6  16   2     3479.07     3659.37    214.15 o 
  -5  16   2       58.75       88.21     65.37 o 
  -4  16   2     5254.75     4988.40    260.63 o 
  -3  16   2     1247.78     1376.04    124.67 o 
  -2  16   2     1964.85     1678.27    153.53 o 
  -1  16   2     4105.02     3939.79    201.42 o 
   0  16   2      107.92      192.28     62.74 o 
   1  16   2     7050.89     6901.00    347.95 o 
   2  16   2      331.65      378.59    106.83 o 
   3  16   2     3188.02     3271.55    201.51 o 
   4  16   2     1227.85     1345.88    134.58 o 
   5  16   2     1180.80     1367.85    244.20 o 
   6  16   2     1612.75     1041.89    573.95 o 
   7  16   2       31.53       79.66     89.38 o 
  -8  17   2     1636.92     1571.90    201.63 o 
  -7  17   2     1229.91     1118.76    150.18 o 
  -6  17   2      216.62      232.48     81.63 o 
  -5  17   2      839.35      805.95    154.97 o 
  -4  17   2      118.36      147.23     62.82 o 
  -3  17   2     2743.51     2363.71    164.26 o 
  -2  17   2      339.36      351.11     83.92 o 
  -1  17   2       59.19       68.67     51.85 o 
   0  17   2     3688.37     3965.35    269.61 o 
   1  17   2       64.08       40.85     64.91 o 
   2  17   2      512.87      568.84    137.81 o 
   3  17   2      748.40      951.61    163.45 o 
   4  17   2      907.47      682.96    188.55 o 
   5  17   2     2666.35     2360.55    319.89 o 
   6  17   2       16.66       56.50    138.97 o 
  -7  18   2      245.78      326.87     97.42 o 
  -6  18   2       78.01       35.47     54.84 o 
  -5  18   2      322.33      196.61    136.35 o 
  -4  18   2      984.54      937.51    128.54 o 
  -3  18   2       92.50      110.94     56.52 o 
  -2  18   2        0.89       14.19     48.57 o 
  -1  18   2        8.44      -37.93     53.21 o 
   0  18   2       29.29       -1.75     66.41 o 
   1  18   2      561.42      646.82    158.11 o 
   2  18   2      597.25      720.28    150.16 o 
   3  18   2       47.36        8.70     54.64 o 
   4  18   2      557.94      130.71    165.35 o 
   5  18   2        1.22       50.17     82.65 o 
   6  18   2      550.29      175.86    236.49 o 
  -7  19   2       91.57      119.53     99.18 o 
  -6  19   2       13.26      -46.55     57.45 o 
  -5  19   2        1.53      -31.20     48.46 o 
  -4  19   2        0.02      -29.65     44.87 o 
  -3  19   2        6.97       41.89     51.99 o 
  -2  19   2        3.89       22.92     68.07 o 
  -1  19   2       28.26       74.84     93.49 o 
   0  19   2       64.07       40.86     70.30 o 
   1  19   2        8.36      -54.29     54.29 o 
   2  19   2       20.79      101.58     82.54 o 
   3  19   2       29.24       39.38     62.50 o 
   4  19   2      173.08       96.85    113.80 o 
   5  19   2       27.34       15.65     87.58 o 
  -6  20   2      152.95      160.80    199.75 o 
  -5  20   2       15.63      -57.38     57.38 o 
  -4  20   2      174.59      154.44    285.10 o 
  -3  20   2        0.32       31.05     50.56 o 
  -2  20   2      120.40      178.05     92.94 o 
  -1  20   2      238.25      176.45     96.88 o 
   0  20   2        1.55       72.06     75.13 o 
   1  20   2      118.67      260.28    109.03 o 
   2  20   2      113.16      226.06    109.97 o 
   3  20   2       31.58       33.42     60.34 o 
   4  20   2      445.03      -11.90    105.74 o 
  -4  21   2      342.76       13.54     97.21 o 
  -3  21   2     1489.03     1724.05    337.03 o 
  -2  21   2      535.27      665.74    165.02 o 
  -1  21   2      207.97      239.98    113.65 o 
   0  21   2     1970.38     2157.71    239.70 o 
   1  21   2       39.69       34.34     92.06 o 
   2  21   2      777.07      711.72    172.35 o 
   3  21   2      279.34       90.51    122.34 o 
  -2  22   2      489.19      608.68    160.20 o 
  -1  22   2      943.37      815.96    183.65 o 
   0  22   2      327.26      531.05    160.47 o 
   1  22   2     2983.85     3438.13    300.78 o 
 -12   1   3       64.28      -30.12     65.61 o 
 -11   1   3      356.93      298.61     80.67 o 
 -10   1   3      747.73      717.14    100.01 o 
  -9   1   3      322.13      272.23     64.45 o 
  -8   1   3     1244.07     1113.97     93.46 o 
  -7   1   3      564.16      571.59     67.49 o 
  -6   1   3     4521.37     4286.70     96.59 o 
  -5   1   3     5979.41     5744.40    113.07 o 
  -4   1   3     1172.07     1097.77     58.90 o 
  -3   1   3     3374.57     2993.91    139.80 o 
  -2   1   3      241.05      278.88     53.81 o 
  -1   1   3     6924.11     6336.01    147.83 o 
   0   1   3        4.14        1.58     14.38 o 
   1   1   3    10079.90     9623.78    292.25 o 
   2   1   3     6915.83     6404.77    246.19 o 
   3   1   3      334.19      238.66     72.63 o 
   4   1   3     1083.20     1185.04    126.64 o 
   5   1   3     1093.79     1174.51    138.61 o 
   6   1   3     1143.89     1183.12    164.68 o 
   7   1   3      276.39      275.05    115.38 o 
   8   1   3      137.06      154.63    108.64 o 
   9   1   3      119.21      269.00    134.55 o 
  10   1   3        4.80      -60.45    133.65 o 
 -12   2   3      964.78      108.61    269.75 o 
 -11   2   3      255.98      203.44     84.32 o 
 -10   2   3       22.55       50.54     49.65 o 
  -9   2   3     3265.09     3038.87    156.14 o 
  -8   2   3      329.49      338.25     62.54 o 
  -7   2   3    12362.28    11202.52    263.77 o 
  -6   2   3     3585.40     3514.07     85.58 o 
  -5   2   3     1326.41     1154.57     58.22 o 
  -4   2   3     1999.30     1753.83     89.39 o 
  -3   2   3     1249.46     1169.96     67.57 o 
  -2   2   3    17626.15    15834.02    363.69 o 
  -1   2   3     1534.05     1380.30     73.92 o 
   0   2   3     6604.42     6338.14    158.02 o 
   1   2   3     7186.64     7190.46    247.29 o 
   2   2   3     9358.98     8929.28    301.57 o 
   3   2   3     8178.93     7160.06    282.87 o 
   4   2   3      335.52      378.92     84.78 o 
   5   2   3     1988.76     1809.39    167.37 o 
   6   2   3     2416.06     2584.31    214.23 o 
   7   2   3     1256.64     1331.63    181.55 o 
   8   2   3      412.20      428.09    142.41 o 
   9   2   3      788.54      619.27    168.42 o 
  10   2   3     2799.28     2844.54    316.57 o 
 -12   3   3       88.86      -41.55     64.06 o 
 -11   3   3     3599.76     3268.44    270.23 o 
 -10   3   3     1912.81     1853.96    154.90 o 
  -9   3   3      376.38      388.16     72.95 o 
  -8   3   3     2714.42     2590.66    132.54 o 
  -7   3   3        9.11       14.36     21.01 o 
  -6   3   3    12532.34    11993.95    218.54 o 
  -5   3   3     2102.15     1965.50     76.41 o 
  -4   3   3     2196.63     1954.90     78.18 o 
  -3   3   3     4237.87     3954.80    106.53 o 
  -2   3   3        6.24       -0.67     13.94 o 
  -1   3   3     2903.61     2449.39    101.10 o 
   0   3   3      773.47      669.48     45.67 o 
   1   3   3     6765.66     6328.50    179.33 o 
   2   3   3    17458.59    16613.63    617.28 o 
   3   3   3      770.38      648.71     70.40 o 
   4   3   3     4985.13     4910.13    196.25 o 
   5   3   3        3.17       -6.55     37.40 o 
   6   3   3     3504.07     3600.42    250.64 o 
   7   3   3     4416.06     4372.85    298.48 o 
   8   3   3      417.50      354.88    137.76 o 
   9   3   3     2488.46     2464.66    277.44 o 
  10   3   3       10.06      -34.40    123.91 o 
 -12   4   3     1005.56      240.59    274.31 o 
 -11   4   3      362.52      125.25    119.86 o 
 -10   4   3      438.20      616.55    109.72 o 
  -9   4   3     1838.34     1925.63    176.48 o 
  -8   4   3      245.66      278.10     58.16 o 
  -7   4   3     6528.54     6075.69    274.93 o 
  -6   4   3       10.67       14.47     17.80 o 
  -5   4   3      917.30      797.33     54.46 o 
  -4   4   3     1086.35      991.98     55.78 o 
  -3   4   3      565.85      545.88     37.32 o 
  -2   4   3     6749.96     6242.34    117.66 o 
  -1   4   3      324.35      339.11     46.61 o 
   0   4   3     1660.34     1520.40    100.33 o 
   1   4   3     5215.40     5070.88    133.50 o 
   2   4   3     2404.14     2446.12    120.81 o 
   3   4   3     3307.43     3148.80    147.42 o 
   4   4   3        7.85       -7.11     26.66 o 
   5   4   3     1875.59     1941.92    131.84 o 
   6   4   3     1390.84     1276.98    172.84 o 
   7   4   3      809.05      795.17    159.39 o 
   8   4   3     1273.87     1298.86    215.79 o 
   9   4   3      230.47      151.78    129.28 o 
 -12   5   3       97.53      157.71    101.36 o 
 -11   5   3       55.62       46.90     72.63 o 
 -10   5   3       64.80       22.64     60.81 o 
  -9   5   3       14.63       42.43     52.21 o 
  -8   5   3      276.92      284.13     68.33 o 
  -7   5   3      861.71      821.79     60.95 o 
  -6   5   3      322.86      362.91     43.05 o 
  -5   5   3      502.43      485.27     44.53 o 
  -4   5   3       48.81       44.08     17.62 o 
  -3   5   3     2564.98     2449.79     57.71 o 
  -2   5   3      390.15      375.79     29.01 o 
  -1   5   3     2235.66     1970.04     79.98 o 
   0   5   3       15.81        8.92     15.40 o 
   1   5   3       34.54       52.18     22.56 o 
   2   5   3      361.40      400.92     59.49 o 
   3   5   3     1438.76     1212.51    109.78 o 
   4   5   3      689.84      730.50     85.80 o 
   5   5   3      183.30      200.64     54.41 o 
   6   5   3       39.18       48.19     44.79 o 
   7   5   3      101.48       75.80     83.70 o 
   8   5   3      233.36      -11.24     92.83 o 
   9   5   3        0.12       17.32    114.60 o 
 -12   6   3      435.11      473.47    133.41 o 
 -11   6   3       55.98      -30.54     70.55 o 
 -10   6   3      484.91      420.38     97.18 o 
  -9   6   3      267.61      301.27     78.16 o 
  -8   6   3      983.52      871.71    107.56 o 
  -7   6   3     1395.11     1284.38     86.19 o 
  -6   6   3      696.48      694.92     58.21 o 
  -5   6   3      383.84      406.85     39.45 o 
  -4   6   3      135.61      152.26     29.80 o 
  -3   6   3     1226.98     1129.82     46.34 o 
  -2   6   3     3975.60     3856.05     83.71 o 
  -1   6   3      946.78      864.58     55.01 o 
   0   6   3        0.49      -13.15     14.80 o 
   1   6   3      372.38      320.77     36.77 o 
   2   6   3      177.98      173.90     36.28 o 
   3   6   3     1550.28     1633.64    109.37 o 
   4   6   3      515.89      457.77     74.11 o 
   5   6   3     1118.47     1124.69     99.36 o 
   6   6   3     1821.49     1588.39    100.05 o 
   7   6   3       70.90       46.41     47.62 o 
   8   6   3      320.98      124.70    134.59 o 
   9   6   3      216.37       69.61    166.83 o 
 -12   7   3       89.10       70.03     93.92 o 
 -11   7   3     2183.15     2174.92    270.29 o 
 -10   7   3     2578.28     2655.64    202.62 o 
  -9   7   3        0.86       32.47     51.81 o 
  -8   7   3     2142.05     1803.20    138.83 o 
  -7   7   3       89.04       90.95     33.96 o 
  -6   7   3     7043.41     6644.65    192.24 o 
  -5   7   3     4230.85     3887.17    123.48 o 
  -4   7   3     2213.40     1839.87    112.11 o 
  -3   7   3    17650.73    17128.49    230.05 o 
  -2   7   3      272.45      296.33     35.41 o 
  -1   7   3     6769.24     6205.00    155.62 o 
   0   7   3     1641.22     1692.68     98.04 o 
   1   7   3    13803.73    12711.77    215.63 o 
   2   7   3     7840.48     7486.18    198.05 o 
   3   7   3        4.16      -19.66     19.66 o 
   4   7   3     2926.91     3008.62    117.47 o 
   5   7   3      248.23      272.53     50.07 o 
   6   7   3     4690.42     4455.72    162.35 o 
   7   7   3     1511.37     1478.44    122.03 o 
   8   7   3       55.99       15.46     79.31 o 
   9   7   3      780.48      248.81    321.30 o 
 -12   8   3      712.03      655.54    179.32 o 
 -11   8   3     1342.50     1287.88    165.43 o 
 -10   8   3      547.82      599.15    113.61 o 
  -9   8   3     2935.79     3055.96    191.61 o 
  -8   8   3        6.20       22.03     34.27 o 
  -7   8   3     7702.42     7680.48    222.79 o 
  -6   8   3     4162.85     3841.68    146.82 o 
  -5   8   3     3866.62     3653.34    123.76 o 
  -4   8   3     7479.96     6815.14    165.93 o 
  -3   8   3     2081.93     1956.37    107.46 o 
  -2   8   3    30525.57    29546.06    416.59 o 
  -1   8   3      842.02      762.98     54.76 o 
   0   8   3    11197.09    10197.77    223.11 o 
   1   8   3     3295.55     3112.29    102.51 o 
   2   8   3     5153.49     4712.53    131.65 o 
   3   8   3     6930.27     6725.67    168.56 o 
   4   8   3      312.84      300.12     50.61 o 
   5   8   3     6095.62     5514.89    171.66 o 
   6   8   3      898.84     1000.49     90.58 o 
   7   8   3     1405.18     1323.90    122.59 o 
   8   8   3      760.71     1081.77    280.05 o 
   9   8   3      552.22      257.49    353.19 o 
 -11   9   3     1430.00     1471.54    189.78 o 
 -10   9   3      821.66      845.18    134.62 o 
  -9   9   3      350.93      435.68     93.72 o 
  -8   9   3     3243.27     2955.10    148.11 o 
  -7   9   3        8.49        5.86     29.62 o 
  -6   9   3     2714.82     2549.57    121.11 o 
  -5   9   3     1672.74     1675.89     87.39 o 
  -4   9   3     1008.94      902.16     78.47 o 
  -3   9   3     8418.10     8016.67    234.79 o 
  -2   9   3      388.06      442.77     43.82 o 
  -1   9   3     4290.28     3881.57    125.47 o 
   0   9   3     1423.21     1292.31     77.40 o 
   1   9   3     1505.67     1373.77     70.76 o 
   2   9   3     7121.56     6923.92    165.01 o 
   3   9   3      485.44      520.13     70.28 o 
   4   9   3     3160.93     3176.45    146.67 o 
   5   9   3      646.97      688.46     88.31 o 
   6   9   3     2283.23     2256.11    165.11 o 
   7   9   3     1014.00     1107.50    137.05 o 
   8   9   3      279.51      186.56    169.79 o 
 -11  10   3       46.48       93.93    115.56 o 
 -10  10   3      931.10      831.57    179.12 o 
  -9  10   3      104.84      136.10     95.28 o 
  -8  10   3       42.74      -35.61     41.94 o 
  -7  10   3      927.53     1016.35    108.44 o 
  -6  10   3      278.55      220.00     70.98 o 
  -5  10   3     1114.49     1035.29     90.91 o 
  -4  10   3      275.53      283.62     57.94 o 
  -3  10   3      171.25      180.91     47.97 o 
  -2  10   3        2.19       25.36     21.45 o 
  -1  10   3       74.28      140.69     34.75 o 
   0  10   3      643.08      679.06     61.80 o 
   1  10   3      962.56      926.22     61.40 o 
   2  10   3      450.56      404.40     50.49 o 
   3  10   3     1576.71     1476.89    100.03 o 
   4  10   3      552.27      606.22     79.60 o 
   5  10   3      258.50      269.61     62.49 o 
   6  10   3      794.30      758.00    136.71 o 
   7  10   3      324.09      369.11     96.28 o 
   8  10   3     1283.94     1284.02    277.00 o 
 -11  11   3      185.76      143.77    132.32 o 
 -10  11   3      486.54      602.40    242.68 o 
  -9  11   3       67.91       52.62     86.90 o 
  -8  11   3      366.33      250.21     73.35 o 
  -7  11   3        2.69      -10.22     41.82 o 
  -6  11   3       13.78       27.31     41.03 o 
  -5  11   3      183.17      205.12     52.23 o 
  -4  11   3      287.53      294.63     59.49 o 
  -3  11   3      305.71      341.65     63.71 o 
  -2  11   3       44.60       57.66     31.56 o 
  -1  11   3        0.20       19.81     30.16 o 
   0  11   3       62.08       83.50     30.48 o 
   1  11   3      584.60      673.06     81.46 o 
   2  11   3       91.93       86.70     31.87 o 
   3  11   3     1240.68     1127.10     90.53 o 
   4  11   3       73.87       39.46     38.23 o 
   5  11   3      664.01      532.81     81.24 o 
   6  11   3      653.34      666.88    110.51 o 
   7  11   3      172.20       75.24     71.50 o 
   8  11   3       32.83       -6.76     66.72 o 
 -10  12   3      474.02      437.20    245.34 o 
  -9  12   3      913.80      232.75    400.47 o 
  -8  12   3     1192.76     1081.94    127.32 o 
  -7  12   3      206.35      329.67     77.81 o 
  -6  12   3      139.51      111.64     57.48 o 
  -5  12   3       67.10       50.80     36.46 o 
  -4  12   3        2.74       11.49     33.23 o 
  -3  12   3      738.71      738.00     95.48 o 
  -2  12   3     2047.89     2009.88    175.25 o 
  -1  12   3     1302.90     1290.73    103.95 o 
   0  12   3       80.18       94.02     31.50 o 
   1  12   3        4.19       25.95     32.05 o 
   2  12   3       13.24       -8.76     23.67 o 
   3  12   3      896.68      992.96     91.80 o 
   4  12   3      142.95      112.00     50.38 o 
   5  12   3     1769.49     1958.83    130.73 o 
   6  12   3     1466.36     1485.44    186.91 o 
   7  12   3      101.58       95.28     71.27 o 
   8  12   3      515.84      146.00    252.77 o 
 -10  13   3      933.13      364.75    516.35 o 
  -9  13   3      250.33       69.43     99.40 o 
  -8  13   3     1100.90     1358.20    144.81 o 
  -7  13   3        1.54      -22.72     44.42 o 
  -6  13   3      719.47      643.28    124.79 o 
  -5  13   3     2485.46     2447.95    150.71 o 
  -4  13   3     1960.86     2027.18    136.82 o 
  -3  13   3     3148.61     2850.25    161.18 o 
  -2  13   3       19.84       -7.97     28.35 o 
  -1  13   3     2413.38     2350.93    146.64 o 
   0  13   3       96.49      143.61     52.81 o 
   1  13   3      871.23      947.84     90.74 o 
   2  13   3     2211.20     2520.68    110.71 o 
   3  13   3       44.84       14.82     38.27 o 
   4  13   3     2883.05     3115.68    158.96 o 
   5  13   3      250.75      214.21     62.85 o 
   6  13   3     2511.42     2847.70    328.07 o 
   7  13   3      842.43      883.17    169.61 o 
 -10  14   3      276.01       72.42    134.27 o 
  -9  14   3     1883.81     1681.40    297.66 o 
  -8  14   3        4.80      -42.32     46.83 o 
  -7  14   3     1918.91     1946.83    159.95 o 
  -6  14   3     1354.88     1323.22    177.48 o 
  -5  14   3     2094.21     2068.16    186.38 o 
  -4  14   3     4287.55     3862.28    193.52 o 
  -3  14   3      114.29       84.95     42.78 o 
  -2  14   3     4976.81     4757.58    214.26 o 
  -1  14   3      212.18      318.43     71.42 o 
   0  14   3     9276.85     8958.86    302.31 o 
   1  14   3      520.14      598.33    124.31 o 
   2  14   3     1628.80     1742.61     98.19 o 
   3  14   3     2537.84     2783.71    148.77 o 
   4  14   3      235.17      265.98     61.12 o 
   5  14   3     1933.02     2130.72    165.59 o 
   6  14   3       53.10       92.30     75.84 o 
   7  14   3      683.85      709.80    165.21 o 
  -9  15   3       52.36       17.54     87.96 o 
  -8  15   3     1374.36     1544.14    194.01 o 
  -7  15   3      500.51      592.91    110.32 o 
  -6  15   3      621.45      688.88    161.94 o 
  -5  15   3     1762.03     1706.61    172.21 o 
  -4  15   3      536.60      440.39     85.45 o 
  -3  15   3     2179.43     1805.22    138.16 o 
  -2  15   3      297.79      322.24     71.45 o 
  -1  15   3     2575.39     2567.15    162.91 o 
   0  15   3      261.27      299.86     76.17 o 
   1  15   3      897.03      777.60    155.05 o 
   2  15   3      743.73      877.72     96.39 o 
   3  15   3     1153.50     1402.22    122.79 o 
   4  15   3     1522.75     1384.35    135.64 o 
   5  15   3      116.04      -30.82     57.83 o 
   6  15   3      384.84      526.08    139.89 o 
  -9  16   3        0.10      -51.04     85.82 o 
  -8  16   3        0.24      -32.31     59.47 o 
  -7  16   3        0.01      -35.94     51.83 o 
  -6  16   3      362.33      246.46     89.91 o 
  -5  16   3       76.87       71.62     64.96 o 
  -4  16   3        8.81      -28.34     38.76 o 
  -3  16   3      421.20      334.82     78.29 o 
  -2  16   3      734.21      787.13    114.01 o 
  -1  16   3       40.97      -30.28     40.42 o 
   0  16   3       69.79      101.40     59.30 o 
   1  16   3       71.93      100.76     51.66 o 
   2  16   3       74.26       62.03     49.87 o 
   3  16   3        0.47      -14.06     51.86 o 
   4  16   3       83.90       32.13     48.96 o 
   5  16   3       67.58       77.63     65.85 o 
   6  16   3        5.26       33.75     77.18 o 
  -8  17   3      424.96      211.83    178.87 o 
  -7  17   3       96.99       96.47     65.38 o 
  -6  17   3      748.47      634.68    160.69 o 
  -5  17   3     1157.64      921.30    162.55 o 
  -4  17   3      528.71      463.56     94.24 o 
  -3  17   3     2108.18     1832.22    150.68 o 
  -2  17   3        8.79      -26.14     45.44 o 
  -1  17   3     1998.21     1733.36    149.42 o 
   0  17   3       43.82       58.95     52.54 o 
   1  17   3     1965.46     1974.60    126.73 o 
   2  17   3      966.68     1154.64    188.32 o 
   3  17   3      237.64      143.13     70.78 o 
   4  17   3      516.93       93.94    302.75 o 
   5  17   3       84.75       53.15     92.12 o 
  -7  18   3     1593.78     1880.90    180.94 o 
  -6  18   3      213.36      157.81     69.56 o 
  -5  18   3     1015.00      820.19    228.47 o 
  -4  18   3     1318.82     1307.59    165.88 o 
  -3  18   3      380.52      305.22     80.93 o 
  -2  18   3     1676.74     1677.78    154.59 o 
  -1  18   3      139.73      170.73     73.45 o 
   0  18   3     1616.91     1371.72    191.57 o 
   1  18   3      901.99      917.63    171.56 o 
   2  18   3      430.79      307.35    114.90 o 
   3  18   3     1144.95     1044.04    263.93 o 
   4  18   3      168.15       26.64     64.05 o 
  -6  19   3      996.76     1030.02    190.12 o 
  -5  19   3      152.57       46.00    142.49 o 
  -4  19   3      497.03      230.68    146.60 o 
  -3  19   3      788.98      859.85    161.20 o 
  -2  19   3        3.64       -2.58     51.40 o 
  -1  19   3      935.12      968.82    186.26 o 
   0  19   3      729.52      897.40    175.86 o 
   1  19   3      208.75      216.13    110.55 o 
   2  19   3     1014.30     1253.12    208.95 o 
   3  19   3       16.77      -57.14     57.14 o 
  -5  20   3      459.95      847.43    236.38 o 
  -4  20   3     1217.63     1303.12    243.50 o 
  -3  20   3       21.98       -9.49     52.07 o 
  -2  20   3      442.63      367.24    123.56 o 
  -1  20   3        7.22        9.06     82.94 o 
   0  20   3      944.37      978.16    189.96 o 
   1  20   3      555.85      671.03    167.23 o 
   2  20   3      174.21      224.08    118.47 o 
   3  20   3      174.00       48.60     81.62 o 
  -4  21   3       69.11       39.21     91.34 o 
  -3  21   3      351.52      105.23    194.62 o 
  -2  21   3        0.23       10.25     85.72 o 
  -1  21   3      926.38      908.86    190.73 o 
   0  21   3       17.78        4.75     87.16 o 
   1  21   3       51.24       57.61    101.58 o 
 -11   0   4      349.82      288.14    120.39 o 
 -10   0   4     1977.48     1659.30    183.47 o 
  -9   0   4      812.73      929.14    148.16 o 
  -8   0   4     4248.18     4039.55    235.76 o 
  -7   0   4     8157.76     7386.64    302.45 o 
  -6   0   4      324.95      279.07     70.94 o 
  -5   0   4     7703.68     7427.87    267.86 o 
  -4   0   4     2713.97     2412.36    209.53 o 
  -3   0   4    74248.32    77940.07   1876.37 o 
  -2   0   4     5662.98     5782.83    317.07 o 
  -1   0   4     4768.15     4682.27    167.98 o 
   0   0   4     7246.55     6606.78    354.09 o 
   1   0   4     2121.61     1898.83    192.78 o 
   2   0   4    10685.98    10733.17    517.68 o 
   3   0   4      186.70      155.21     80.31 o 
   4   0   4     7637.34     6636.83    450.91 o 
   5   0   4     5647.87     5388.11    436.20 o 
   6   0   4      460.00      341.34    159.04 o 
   7   0   4     1423.60     1295.21    298.91 o 
   8   0   4      418.76      288.27    192.70 o 
   9   0   4     1187.36      848.68    301.89 o 
 -12   1   4      914.91      181.21    243.12 o 
 -11   1   4     2641.70     2306.97    183.37 o 
 -10   1   4      369.52      270.62     70.12 o 
  -9   1   4     1840.86     1853.06    122.05 o 
  -8   1   4      872.98      836.84     93.66 o 
  -7   1   4     2800.76     2761.20    128.39 o 
  -6   1   4     5062.83     4892.16    117.49 o 
  -5   1   4      493.69      540.46     47.14 o 
  -4   1   4    16777.06    16477.06    471.93 o 
  -3   1   4     1013.61      909.48     95.32 o 
  -2   1   4     3259.56     3293.33    203.55 o 
  -1   1   4     4343.41     4011.86    108.64 o 
   0   1   4     1607.49     1492.39     82.46 o 
   1   1   4    12910.98    12221.68    375.74 o 
   2   1   4      420.39      424.65     81.74 o 
   3   1   4     3261.46     3321.83    328.54 o 
   4   1   4      847.61      916.48    129.80 o 
   5   1   4     3218.51     3291.45    241.96 o 
   6   1   4     3844.83     3900.80    280.40 o 
   7   1   4        9.78       30.19     95.54 o 
   8   1   4      583.59      620.56    171.86 o 
   9   1   4      373.29      184.92    151.71 o 
 -12   2   4      645.84      156.36    147.47 o 
 -11   2   4      891.13      748.48    265.45 o 
 -10   2   4      222.38      187.97     78.05 o 
  -9   2   4       42.61       60.48     44.89 o 
  -8   2   4      957.62      947.14     87.76 o 
  -7   2   4        0.70      -25.12     25.12 o 
  -6   2   4      159.12      173.60     32.76 o 
  -5   2   4       30.34        9.98     20.01 o 
  -4   2   4      347.66      409.74     57.08 o 
  -3   2   4     2963.12     3265.06    167.35 o 
  -2   2   4      118.06       84.27     26.12 o 
  -1   2   4        0.96      -15.78     15.78 o 
   0   2   4      136.92      147.20     32.04 o 
   1   2   4      794.59      704.71     92.59 o 
   2   2   4      864.32      819.21     98.48 o 
   3   2   4      698.78      527.60    102.07 o 
   4   2   4        3.30       47.10     45.11 o 
   5   2   4     3653.41     3613.58    247.50 o 
   6   2   4        3.78      -47.65     65.64 o 
   7   2   4      996.36      979.42    294.84 o 
   8   2   4       32.63       44.87    110.12 o 
   9   2   4      441.40      421.34    174.58 o 
 -12   3   4        8.32        1.26     76.63 o 
 -11   3   4      357.49      193.13    125.09 o 
 -10   3   4      135.55      171.77     71.06 o 
  -9   3   4        5.03      -14.81     40.26 o 
  -8   3   4        2.47       -4.44     30.62 o 
  -7   3   4        3.37       17.14     22.86 o 
  -6   3   4      741.49      702.33     55.13 o 
  -5   3   4        0.89       14.14     20.32 o 
  -4   3   4     1710.00     1617.39     78.86 o 
  -3   3   4      169.79      178.14     78.97 o 
  -2   3   4      396.60      336.11     44.14 o 
  -1   3   4      265.40      255.07     58.76 o 
   0   3   4     1843.84     1848.77     94.05 o 
   1   3   4      165.02      100.81     44.10 o 
   2   3   4       48.11       23.23     39.93 o 
   3   3   4      160.93      147.02     60.61 o 
   4   3   4      323.98      304.24     85.51 o 
   5   3   4      501.85      467.91    114.56 o 
   6   3   4      181.75      168.58     86.19 o 
   7   3   4        5.77       79.87    103.27 o 
   8   3   4       13.84        3.15    107.01 o 
   9   3   4       29.01       19.16    137.30 o 
 -12   4   4      684.84      284.26    268.24 o 
 -11   4   4       34.97      -27.32     61.34 o 
 -10   4   4     1357.96     1210.40    137.51 o 
  -9   4   4       78.96       82.02     78.42 o 
  -8   4   4     1827.96     1711.50    129.38 o 
  -7   4   4     1223.49     1158.19     72.31 o 
  -6   4   4      170.03      180.91     33.47 o 
  -5   4   4      130.26       99.18     28.09 o 
  -4   4   4      381.70      322.63     43.13 o 
  -3   4   4     5605.25     5413.57    113.15 o 
  -2   4   4     1874.06     1705.84    116.42 o 
  -1   4   4       51.54       21.10     22.19 o 
   0   4   4      449.07      317.94     50.55 o 
   1   4   4       79.73       81.80     32.30 o 
   2   4   4     1708.34     1462.12    104.60 o 
   3   4   4     1465.81     1354.78    138.84 o 
   4   4   4     3079.32     3072.63    215.29 o 
   5   4   4     2209.04     2351.60    204.75 o 
   6   4   4       18.70       71.30     74.92 o 
   7   4   4      803.39      906.58    173.12 o 
   8   4   4       31.18      123.51    121.68 o 
   9   4   4     1262.52     1366.45    259.47 o 
 -12   5   4     1470.33     1244.57    226.09 o 
 -11   5   4     2296.22     1949.33    215.96 o 
 -10   5   4      105.10      148.60     66.81 o 
  -9   5   4     1891.38     1766.38    142.98 o 
  -8   5   4        4.37        9.57     38.18 o 
  -7   5   4     1227.44     1156.46     82.00 o 
  -6   5   4     3783.60     3541.45    125.43 o 
  -5   5   4      576.34      547.48     72.71 o 
  -4   5   4     4325.41     4087.64     96.26 o 
  -3   5   4     1539.64     1496.06     93.36 o 
  -2   5   4     1334.53     1225.68     71.37 o 
  -1   5   4     1749.59     1661.82     97.69 o 
   0   5   4     1455.40     1380.89     74.84 o 
   1   5   4     6707.67     5977.92    164.78 o 
   2   5   4     2069.94     1943.44    122.78 o 
   3   5   4     1714.74     1554.68    117.53 o 
   4   5   4      609.82      591.33     91.42 o 
   5   5   4      963.50     1025.57    150.14 o 
   6   5   4     6208.00     6183.40    352.40 o 
   7   5   4       49.56       76.73     83.48 o 
   8   5   4     1758.35     1404.32    348.22 o 
 -12   6   4      789.41      975.17    200.92 o 
 -11   6   4        7.10       55.95     60.91 o 
 -10   6   4     1649.82     1780.07    155.03 o 
  -9   6   4      481.79      432.36     87.78 o 
  -8   6   4     2443.38     2469.79    156.99 o 
  -7   6   4     3829.80     3617.91    146.51 o 
  -6   6   4      133.81      166.18     63.24 o 
  -5   6   4     5327.37     4986.24    139.14 o 
  -4   6   4        0.13       -3.81     12.80 o 
  -3   6   4     8962.92     8580.47    199.95 o 
  -2   6   4     4195.17     3973.00     96.81 o 
  -1   6   4     3884.21     3604.17    127.47 o 
   0   6   4     3101.66     2777.65     98.48 o 
   1   6   4      192.18      167.23     36.30 o 
   2   6   4     7124.33     6976.20    300.17 o 
   3   6   4       73.63      146.69     48.00 o 
   4   6   4     3333.81     3136.15    176.19 o 
   5   6   4     2070.44     2220.60    157.10 o 
   6   6   4      348.24      456.87    119.64 o 
   7   6   4      812.61      468.51    346.31 o 
   8   6   4      130.70        1.44     88.41 o 
 -12   7   4       56.79       72.61     97.10 o 
 -11   7   4      320.90      241.86     95.73 o 
 -10   7   4      155.88      115.79     76.88 o 
  -9   7   4      689.93      686.66    130.13 o 
  -8   7   4     1479.47     1446.01    130.59 o 
  -7   7   4      390.27      344.72     54.41 o 
  -6   7   4     2633.89     2532.74    130.88 o 
  -5   7   4        0.04      -21.74     21.74 o 
  -4   7   4     4645.67     4321.02    130.86 o 
  -3   7   4     1212.82     1233.23     71.86 o 
  -2   7   4     5359.87     5138.96    150.66 o 
  -1   7   4     1951.77     1883.64     92.80 o 
   0   7   4     1629.34     1640.22    107.13 o 
   1   7   4     2855.88     2576.78     99.92 o 
   2   7   4      473.50      512.43     68.69 o 
   3   7   4     2689.97     2520.57    129.01 o 
   4   7   4       30.00        9.05     32.15 o 
   5   7   4      233.85      255.09     60.66 o 
   6   7   4      568.68      641.32     94.28 o 
   7   7   4      156.99       59.11    149.93 o 
   8   7   4      591.70      281.54    422.31 o 
 -11   8   4        8.60       22.21     74.63 o 
 -10   8   4       51.89       22.52     66.99 o 
  -9   8   4       54.85      101.45     61.90 o 
  -8   8   4       10.28       25.72     47.82 o 
  -7   8   4      294.69      314.51     55.70 o 
  -6   8   4      251.26      225.59     52.15 o 
  -5   8   4      256.06      295.41     60.34 o 
  -4   8   4       18.34      -14.87     23.48 o 
  -3   8   4      246.13      240.41     50.87 o 
  -2   8   4      148.81      111.02     29.01 o 
  -1   8   4       10.70       14.63     25.83 o 
   0   8   4       10.36        9.74     21.48 o 
   1   8   4      138.42      119.44     30.71 o 
   2   8   4        0.77        4.48     24.65 o 
   3   8   4        1.78       16.10     29.56 o 
   4   8   4        2.49       26.54     31.61 o 
   5   8   4        8.15      -30.74     44.65 o 
   6   8   4       60.81       70.00     63.37 o 
   7   8   4      256.70      217.73     87.65 o 
   8   8   4        4.56       18.56    100.84 o 
 -11   9   4      486.89      385.28    148.37 o 
 -10   9   4      637.26      484.39    246.08 o 
  -9   9   4      422.67      344.81    236.38 o 
  -8   9   4      642.28      684.73    106.13 o 
  -7   9   4      798.24      827.35    112.36 o 
  -6   9   4     4017.85     4003.62    239.39 o 
  -5   9   4       98.23       69.56     39.63 o 
  -4   9   4     1798.41     1722.26    113.67 o 
  -3   9   4      641.17      576.01     79.35 o 
  -2   9   4      891.57      845.55     82.83 o 
  -1   9   4     1233.81     1123.07     77.86 o 
   0   9   4     2939.76     2902.48    125.03 o 
   1   9   4     7165.19     6940.55    173.97 o 
   2   9   4       30.09       50.49     31.67 o 
   3   9   4      582.43      718.55     82.21 o 
   4   9   4      205.03      157.51     52.36 o 
   5   9   4     1157.02     1283.02    116.13 o 
   6   9   4      407.89      564.69    108.59 o 
   7   9   4       19.69       25.73     65.20 o 
   8   9   4       29.81      152.64    103.51 o 
 -11  10   4       16.90       63.51    103.45 o 
 -10  10   4     1629.69     1615.58    240.42 o 
  -9  10   4       41.14       24.98     78.62 o 
  -8  10   4     3257.75     3414.85    196.74 o 
  -7  10   4     3172.23     2904.80    178.04 o 
  -6  10   4      211.33      309.24     81.41 o 
  -5  10   4     2411.51     2435.23    138.95 o 
  -4  10   4       23.04       36.21     31.98 o 
  -3  10   4     5194.57     5152.75    204.95 o 
  -2  10   4     2593.90     2316.99    136.86 o 
  -1  10   4     1623.71     1618.67     91.59 o 
   0  10   4     4928.40     4661.68    163.40 o 
   1  10   4      569.44      688.40     64.87 o 
   2  10   4     3495.75     3455.16    241.83 o 
   3  10   4      673.08      648.19     84.91 o 
   4  10   4     1937.95     1931.21    126.49 o 
   5  10   4     2126.93     2132.74    139.58 o 
   6  10   4      157.67      158.75     77.32 o 
   7  10   4      820.74      906.91    180.61 o 
 -11  11   4     1333.19     1040.02    217.68 o 
 -10  11   4       10.86       35.12     94.99 o 
  -9  11   4     1609.96     1622.79    211.76 o 
  -8  11   4     1276.86     1229.37    134.95 o 
  -7  11   4     4444.17     4367.95    222.69 o 
  -6  11   4      935.17      988.74    128.63 o 
  -5  11   4      451.95      446.76     74.46 o 
  -4  11   4     2035.87     1950.24    130.54 o 
  -3  11   4      365.46      358.17     67.79 o 
  -2  11   4     1057.67     1127.43     99.73 o 
  -1  11   4     2162.24     2203.46    140.50 o 
   0  11   4       26.84       29.84     27.44 o 
   1  11   4     7006.44     6785.71    178.84 o 
   2  11   4      216.52      186.10     45.39 o 
   3  11   4     2031.88     2082.95    127.84 o 
   4  11   4     1113.28     1248.11    110.55 o 
   5  11   4      372.45      413.64     80.59 o 
   6  11   4     2692.93     2860.27    205.10 o 
   7  11   4       17.90      -37.14     62.56 o 
 -10  12   4     1114.43     1322.90    224.76 o 
  -9  12   4       80.11       90.50     97.58 o 
  -8  12   4      599.56      572.29    104.16 o 
  -7  12   4      132.48      161.34     59.50 o 
  -6  12   4      342.82      325.01    149.69 o 
  -5  12   4     2542.84     2439.07    151.42 o 
  -4  12   4       58.26       60.85     54.51 o 
  -3  12   4     1413.04     1379.64    112.87 o 
  -2  12   4      480.66      455.15     78.00 o 
  -1  12   4      614.75      635.41     94.35 o 
   0  12   4     2513.79     2351.50    149.55 o 
   1  12   4       45.78       29.31     31.31 o 
   2  12   4      664.99      733.14     74.20 o 
   3  12   4      407.81      442.45     77.22 o 
   4  12   4      748.25      708.03     98.13 o 
   5  12   4     1196.18     1446.58    124.88 o 
   6  12   4      277.81      295.56     94.67 o 
   7  12   4     1036.41     1133.37    207.53 o 
 -10  13   4       12.82       25.29    114.73 o 
  -9  13   4        2.32       29.30     76.59 o 
  -8  13   4     1072.70      878.52    304.52 o 
  -7  13   4       79.79       64.61     62.70 o 
  -6  13   4        1.13       -7.86     51.82 o 
  -5  13   4       66.69        8.70     43.73 o 
  -4  13   4      969.54      924.04    129.62 o 
  -3  13   4      111.55      103.24     42.45 o 
  -2  13   4     1410.14     1357.03    114.50 o 
  -1  13   4      168.72      122.85     51.17 o 
   0  13   4      296.59      292.16     67.43 o 
   1  13   4       69.11       57.08     40.91 o 
   2  13   4     1059.95     1109.42     89.63 o 
   3  13   4      976.97      931.82    106.25 o 
   4  13   4        6.58       10.70     44.70 o 
   5  13   4        4.66       95.59     56.64 o 
   6  13   4       25.47      -20.66     67.82 o 
  -9  14   4       52.23       10.68     76.65 o 
  -8  14   4      856.92      916.99    164.94 o 
  -7  14   4      725.40      678.35    141.53 o 
  -6  14   4      109.75      143.05     72.70 o 
  -5  14   4       15.70       65.21     58.42 o 
  -4  14   4      163.09      107.22     55.65 o 
  -3  14   4      253.58      287.02     70.38 o 
  -2  14   4      334.22      262.88     67.80 o 
  -1  14   4        1.39      -36.42     36.42 o 
   0  14   4      639.90      552.78     92.55 o 
   1  14   4       27.54       30.93     39.55 o 
   2  14   4      316.29      290.35     66.76 o 
   3  14   4      350.88      415.57     76.78 o 
   4  14   4      252.17      179.21     60.60 o 
   5  14   4      176.00       60.94     65.81 o 
   6  14   4       94.35      149.52     96.85 o 
  -9  15   4      748.82      148.07    395.46 o 
  -8  15   4      627.77      358.24    202.55 o 
  -7  15   4      715.63      914.59    217.28 o 
  -6  15   4     2654.33     2446.43    217.19 o 
  -5  15   4      130.62      100.88     71.66 o 
  -4  15   4     2290.36     2230.44    158.03 o 
  -3  15   4      450.58      487.90     93.02 o 
  -2  15   4     1088.12      990.62    127.83 o 
  -1  15   4     2750.75     2903.06    181.08 o 
   0  15   4     2066.05     1824.32    145.30 o 
   1  15   4     3243.81     3367.80    159.79 o 
   2  15   4       36.22       40.96     49.90 o 
   3  15   4     1148.33     1356.56    180.44 o 
   4  15   4       42.87       38.06     54.20 o 
   5  15   4      718.30      145.04    273.98 o 
  -8  16   4      987.96      759.76    160.01 o 
  -7  16   4     1378.70     1438.56    212.82 o 
  -6  16   4      259.32      233.44     92.05 o 
  -5  16   4     3891.25     4358.15    295.37 o 
  -4  16   4        1.17       39.01     45.27 o 
  -3  16   4     2134.77     2174.43    160.84 o 
  -2  16   4     1997.39     1776.52    149.95 o 
  -1  16   4     2220.69     2160.64    163.68 o 
   0  16   4     3131.44     3157.69    196.30 o 
   1  16   4      133.60      183.69     63.24 o 
   2  16   4     2351.76     2476.44    151.80 o 
   3  16   4      136.86       15.09     55.32 o 
   4  16   4     1800.50     1992.44    305.25 o 
   5  16   4      575.72       36.55     87.98 o 
  -8  17   4      288.98       97.56     79.37 o 
  -7  17   4      511.42      288.21    211.30 o 
  -6  17   4      860.76      144.02    137.56 o 
  -5  17   4      320.88      188.74    161.24 o 
  -4  17   4      922.65      831.24    208.35 o 
  -3  17   4      184.00      150.55     61.76 o 
  -2  17   4      904.16      964.78    135.57 o 
  -1  17   4     1603.83     1526.43    146.79 o 
   0  17   4        1.02       14.88     53.92 o 
   1  17   4     1107.80     1034.84    116.87 o 
   2  17   4       19.30       47.73     77.42 o 
   3  17   4     1746.78     1838.72    298.21 o 
   4  17   4      985.22      451.85    408.18 o 
  -7  18   4       10.55      -48.88     66.84 o 
  -6  18   4      257.85      117.37    166.56 o 
  -5  18   4      635.51       55.32    315.74 o 
  -4  18   4        0.33       27.57     50.10 o 
  -3  18   4        1.10       24.62     46.12 o 
  -2  18   4       85.70      128.73     66.52 o 
  -1  18   4      251.93      285.70     87.85 o 
   0  18   4      196.60      203.57     79.51 o 
   1  18   4      227.50      259.91    106.43 o 
   2  18   4      417.31      297.82    123.13 o 
   3  18   4      258.06       29.27    184.87 o 
  -6  19   4        5.16       36.79    102.73 o 
  -5  19   4        0.53       -6.30     66.56 o 
  -4  19   4        0.49       16.45     66.43 o 
  -3  19   4       13.66        6.14     48.61 o 
  -2  19   4       24.86       -9.67     61.55 o 
  -1  19   4       41.75       43.69     64.06 o 
   0  19   4       16.26       28.72     90.11 o 
   1  19   4        3.55      -38.72     76.85 o 
   2  19   4       98.52      131.11    133.76 o 
  -4  20   4       52.07      -60.87     65.86 o 
  -3  20   4       83.82      -17.17     55.79 o 
  -2  20   4      147.40      205.23    108.28 o 
  -1  20   4       65.78       13.68     88.26 o 
   0  20   4       86.08      182.74    113.84 o 
   1  20   4       63.20      125.07    109.98 o 
 -12   1   5       99.26       75.26    102.69 o 
 -11   1   5      807.14      840.03    134.05 o 
 -10   1   5      126.75      140.32     66.33 o 
  -9   1   5     1143.62     1024.70    104.96 o 
  -8   1   5       59.91       56.24     40.17 o 
  -7   1   5     2438.67     2523.08    165.92 o 
  -6   1   5      441.57      454.15     53.50 o 
  -5   1   5      893.11      844.57     81.60 o 
  -4   1   5     2848.85     2623.74    173.20 o 
  -3   1   5      820.28      637.20    146.68 o 
  -2   1   5     2129.70     1924.26     81.87 o 
  -1   1   5      325.19      277.09     46.82 o 
   0   1   5     7803.57     7890.71    307.85 o 
   1   1   5      567.02      495.62     93.17 o 
   2   1   5      897.23      850.95    118.03 o 
   3   1   5        3.97       26.39     38.70 o 
   4   1   5      218.01      297.47     94.77 o 
   5   1   5     1212.12     1048.13    176.35 o 
   6   1   5        4.43        1.87     81.01 o 
   7   1   5      221.98      292.73    134.85 o 
   8   1   5       80.87      129.54    141.00 o 
 -12   2   5       51.01       64.21     78.52 o 
 -11   2   5      512.53      220.40    187.64 o 
 -10   2   5      629.74      664.93    115.91 o 
  -9   2   5     1155.95     1307.39    110.37 o 
  -8   2   5     6610.18     6718.45    220.46 o 
  -7   2   5      349.39      373.13     51.40 o 
  -6   2   5     2532.35     2269.13    106.73 o 
  -5   2   5       58.15       62.62     27.08 o 
  -4   2   5     2635.95     2381.82    162.59 o 
  -3   2   5     6318.70     6104.62    179.24 o 
  -2   2   5      260.89      222.77     42.62 o 
  -1   2   5     6134.00     5793.41    183.77 o 
   0   2   5      329.48      321.63     71.65 o 
   1   2   5     4696.45     4348.90    233.62 o 
   2   2   5     2257.62     2266.28    274.77 o 
   3   2   5     1755.30     1555.97    211.99 o 
   4   2   5     2049.12     2127.08    194.90 o 
   5   2   5      136.89      160.42     77.83 o 
   6   2   5      849.80      638.06    149.22 o 
   7   2   5       36.68      147.83    119.62 o 
   8   2   5     1240.74     1266.28    250.29 o 
 -12   3   5     1366.23     1553.69    353.98 o 
 -11   3   5      733.10      834.89    204.83 o 
 -10   3   5     1545.58     1607.43    152.67 o 
  -9   3   5     1834.06     1807.24    144.09 o 
  -8   3   5     2189.51     2236.72    141.32 o 
  -7   3   5     2629.60     2637.12    110.14 o 
  -6   3   5       22.70       30.46     25.09 o 
  -5   3   5     1478.33     1346.48     82.10 o 
  -4   3   5     2601.06     2665.25    188.58 o 
  -3   3   5      558.52      604.24     58.89 o 
  -2   3   5     1963.10     1696.23    131.65 o 
  -1   3   5       26.81       25.60     25.74 o 
   0   3   5    10751.34    10900.25    272.07 o 
   1   3   5     3509.20     3264.06    200.56 o 
   2   3   5      367.73      425.33     96.33 o 
   3   3   5      905.05      891.66    130.49 o 
   4   3   5        0.41      -49.93     63.75 o 
   5   3   5     5208.42     5159.87    341.65 o 
   6   3   5      626.61      484.05    294.41 o 
   7   3   5     1677.49     1435.08    344.15 o 
   8   3   5     1259.80     1242.03    243.45 o 
 -12   4   5        6.99      -16.21     78.96 o 
 -11   4   5      768.44      670.38    156.13 o 
 -10   4   5      202.98      174.27     92.45 o 
  -9   4   5      611.16      588.84    106.16 o 
  -8   4   5     2532.69     2676.30    163.42 o 
  -7   4   5       60.70       54.54     29.12 o 
  -6   4   5     1067.26     1077.56     77.05 o 
  -5   4   5      216.89      224.39     43.18 o 
  -4   4   5     2159.84     2027.85     76.79 o 
  -3   4   5     1238.70     1171.68     74.91 o 
  -2   4   5       20.07       21.82     34.84 o 
  -1   4   5     2096.38     1971.40    141.83 o 
   0   4   5      674.59      723.74     75.72 o 
   1   4   5     1376.84     1459.95    139.89 o 
   2   4   5     1978.75     2033.20    171.61 o 
   3   4   5      817.07      889.89    144.06 o 
   4   4   5     1356.14     1559.78    171.81 o 
   5   4   5      121.79      109.84     84.91 o 
   6   4   5     1146.02     1326.44    303.61 o 
   7   4   5      220.83       73.60     89.27 o 
 -12   5   5        0.78      -30.66     78.60 o 
 -11   5   5       64.41      -12.39     66.20 o 
 -10   5   5        2.32       12.03     60.73 o 
  -9   5   5      621.07      584.16    101.87 o 
  -8   5   5       24.90       79.35     46.50 o 
  -7   5   5       59.76       85.04     33.12 o 
  -6   5   5      272.56      258.45     56.67 o 
  -5   5   5      431.04      445.05     65.77 o 
  -4   5   5      262.56      290.57     35.80 o 
  -3   5   5      388.85      381.94     49.43 o 
  -2   5   5      878.10      891.66     98.92 o 
  -1   5   5        6.22       17.94     29.13 o 
   0   5   5      591.57      648.21     74.97 o 
   1   5   5      121.45      117.62     54.66 o 
   2   5   5      850.62     1082.00    131.38 o 
   3   5   5       10.40        5.84     54.67 o 
   4   5   5      124.62      137.86     78.17 o 
   5   5   5        1.11        5.01     68.64 o 
   6   5   5       63.51       32.62     75.46 o 
   7   5   5       52.66       79.77     90.10 o 
 -12   6   5       10.50      -60.58     75.50 o 
 -11   6   5      288.52      166.33     76.68 o 
 -10   6   5        2.08        3.36     59.14 o 
  -9   6   5      836.36      992.24    122.15 o 
  -8   6   5      715.83      793.92    105.11 o 
  -7   6   5        0.05        0.80     28.97 o 
  -6   6   5       64.72       68.97     36.60 o 
  -5   6   5       68.16       23.71     36.70 o 
  -4   6   5     1039.11     1103.11     85.12 o 
  -3   6   5      652.14      681.36     72.01 o 
  -2   6   5      410.45      483.06     67.07 o 
  -1   6   5      834.30      941.85     85.65 o 
   0   6   5        0.85       -3.67     24.32 o 
   1   6   5       64.07       92.14     42.47 o 
   2   6   5      951.12      971.73    127.01 o 
   3   6   5       36.17       30.84     55.23 o 
   4   6   5     1362.48     1550.14    172.74 o 
   5   6   5      381.37      399.21    119.04 o 
   6   6   5       82.92       13.23     75.80 o 
   7   6   5       95.45      117.98    125.62 o 
 -11   7   5      641.20      149.94    354.41 o 
 -10   7   5      444.69      139.52    233.64 o 
  -9   7   5     1219.90     1194.56    182.33 o 
  -8   7   5      208.96      167.54    157.91 o 
  -7   7   5     4130.46     4107.67    244.65 o 
  -6   7   5      247.73      284.55     80.97 o 
  -5   7   5     4457.25     4516.22    247.72 o 
  -4   7   5     5074.39     5260.56    267.22 o 
  -3   7   5     1486.82     1636.74     93.21 o 
  -2   7   5     3458.32     3168.08    130.90 o 
  -1   7   5      475.70      445.80     56.79 o 
   0   7   5     7640.63     7372.20    184.57 o 
   1   7   5     1727.56     1834.74     94.74 o 
   2   7   5      636.83      737.28     95.34 o 
   3   7   5     1031.72      993.25    116.54 o 
   4   7   5      688.60      697.67    140.30 o 
   5   7   5     3091.95     3201.11    203.13 o 
   6   7   5      239.44      152.80    117.60 o 
   7   7   5      719.20      195.97    257.12 o 
 -11   8   5      806.00      290.08    353.00 o 
 -10   8   5     1142.61     1319.71    320.28 o 
  -9   8   5      760.63      683.88    149.30 o 
  -8   8   5     4569.52     5003.58    309.17 o 
  -7   8   5      190.65      189.41    163.15 o 
  -6   8   5     3816.78     3522.85    226.30 o 
  -5   8   5     2588.25     2101.32    173.08 o 
  -4   8   5     8824.62     8980.97    284.73 o 
  -3   8   5     5887.45     5625.28    221.98 o 
  -2   8   5      193.78      199.07     41.79 o 
  -1   8   5     7605.94     7148.06    209.94 o 
   0   8   5      181.27      228.73     43.93 o 
   1   8   5     5339.92     5619.24    167.20 o 
   2   8   5     1575.02     1641.28    113.41 o 
   3   8   5     2336.34     2451.89    140.87 o 
   4   8   5     3336.81     3211.85    168.89 o 
   5   8   5        9.64       14.27     55.15 o 
   6   8   5      812.89     1203.95    290.23 o 
   7   8   5       82.34       55.75    101.65 o 
 -11   9   5       75.30       15.44    114.50 o 
 -10   9   5      709.65      464.46    360.98 o 
  -9   9   5     1173.04      955.13    271.91 o 
  -8   9   5      223.74      232.03     67.94 o 
  -7   9   5     2170.47     2102.09    187.62 o 
  -6   9   5       93.52      127.05     61.68 o 
  -5   9   5     2049.91     2241.94    141.79 o 
  -4   9   5     2042.92     2159.82    139.52 o 
  -3   9   5      935.60      879.66    100.59 o 
  -2   9   5     3061.01     3138.02    168.09 o 
  -1   9   5        0.24        1.03     26.33 o 
   0   9   5     2174.77     2228.90    106.05 o 
   1   9   5     1508.77     1595.27     92.97 o 
   2   9   5      869.03      888.74     96.57 o 
   3   9   5     2315.66     2498.10    145.57 o 
   4   9   5        8.21       17.78     41.50 o 
   5   9   5     1984.76     2102.44    150.07 o 
   6   9   5      203.68      119.76    162.21 o 
 -11  10   5      289.91      373.70    160.11 o 
 -10  10   5      165.21      104.22    109.07 o 
  -9  10   5      548.16      617.70    152.10 o 
  -8  10   5       31.41       69.31     56.48 o 
  -7  10   5      265.27      246.13     93.17 o 
  -6  10   5      206.81      221.20    112.67 o 
  -5  10   5      288.95      301.24     69.20 o 
  -4  10   5        8.24        4.09     34.83 o 
  -3  10   5        3.24       15.69     31.50 o 
  -2  10   5       52.51      103.71     44.23 o 
  -1  10   5      163.46      187.13     74.44 o 
   0  10   5     1966.28     2192.19    106.17 o 
   1  10   5      850.02      909.66     81.93 o 
   2  10   5      257.01      272.61     69.95 o 
   3  10   5      283.67      294.25     65.85 o 
   4  10   5      626.84      758.98    104.18 o 
   5  10   5       37.35       77.87     53.22 o 
   6  10   5      578.32      500.35    144.61 o 
 -10  11   5        1.58      -61.12     96.28 o 
  -9  11   5      159.07      172.01    104.69 o 
  -8  11   5       10.94      -46.97     46.97 o 
  -7  11   5       10.26      -25.77     50.70 o 
  -6  11   5        0.57        3.47     46.07 o 
  -5  11   5      229.45      165.95     57.05 o 
  -4  11   5      257.93      337.10     72.42 o 
  -3  11   5       28.28       36.75     34.36 o 
  -2  11   5        9.02       25.37     35.94 o 
  -1  11   5      138.46      219.19     57.53 o 
   0  11   5      124.88       90.38     44.05 o 
   1  11   5       64.46       91.19     38.05 o 
   2  11   5       20.56       32.39     39.19 o 
   3  11   5       24.41      -19.97     40.76 o 
   4  11   5      303.70      223.82     67.07 o 
   5  11   5      204.52      168.88     53.31 o 
   6  11   5       36.67       65.42     84.23 o 
 -10  12   5        4.65       12.01    101.79 o 
  -9  12   5      205.83      303.77    120.86 o 
  -8  12   5      186.18       52.54     63.81 o 
  -7  12   5      131.79      113.35     70.80 o 
  -6  12   5      502.83      537.69    118.23 o 
  -5  12   5       37.07       35.22     40.69 o 
  -4  12   5      881.17      829.92    111.99 o 
  -3  12   5      749.53      831.81    104.76 o 
  -2  12   5       56.31       21.07     39.70 o 
  -1  12   5       12.30       85.41     44.64 o 
   0  12   5       71.46       40.28     41.72 o 
   1  12   5        8.77       27.79     42.12 o 
   2  12   5     1456.90     1406.51    114.83 o 
   3  12   5      294.22      232.42     64.64 o 
   4  12   5     2076.55     2138.50    174.81 o 
   5  12   5      183.51      132.77    101.59 o 
  -9  13   5      174.70      385.78    144.94 o 
  -8  13   5       16.04       14.87     50.01 o 
  -7  13   5     1424.68     1518.75    233.64 o 
  -6  13   5       24.04       -6.94     54.77 o 
  -5  13   5     1398.27     1519.31    131.17 o 
  -4  13   5     1235.49     1432.96    131.97 o 
  -3  13   5      163.31      100.13     52.39 o 
  -2  13   5     2069.13     2000.60    150.90 o 
  -1  13   5      230.10      244.77     74.88 o 
   0  13   5      988.92     1030.93    107.65 o 
   1  13   5      998.25     1061.72    112.24 o 
   2  13   5      524.44      520.27    102.09 o 
   3  13   5     1433.29     1850.32    158.26 o 
   4  13   5       50.39       62.10     73.48 o 
   5  13   5     1458.27     1683.84    219.80 o 
  -9  14   5      103.90       -7.43     89.40 o 
  -8  14   5     1346.57     1269.67    184.40 o 
  -7  14   5      258.48       88.24     85.78 o 
  -6  14   5     3491.79     3619.83    368.57 o 
  -5  14   5     1109.26     1078.41    157.67 o 
  -4  14   5     1826.58     1667.68    142.38 o 
  -3  14   5     1750.16     1725.15    144.92 o 
  -2  14   5     1102.00      996.21    136.30 o 
  -1  14   5     2248.05     2317.29    168.24 o 
   0  14   5      147.07      151.94     55.98 o 
   1  14   5     2398.36     2606.63    153.17 o 
   2  14   5      640.22      614.66    221.86 o 
   3  14   5      616.81      705.70    157.42 o 
   4  14   5     1330.15     1495.40    219.85 o 
   5  14   5      193.22       18.99     99.92 o 
  -8  15   5        1.41       20.72     63.27 o 
  -7  15   5      920.24      378.65    448.76 o 
  -6  15   5      128.46      133.88     77.02 o 
  -5  15   5      503.88      544.91    156.11 o 
  -4  15   5      391.62      416.55     85.86 o 
  -3  15   5      367.18      324.66     83.47 o 
  -2  15   5     2704.55     2750.90    183.59 o 
  -1  15   5      163.79       93.04     61.41 o 
   0  15   5      827.86      780.41    102.65 o 
   1  15   5        0.46       21.59     54.53 o 
   2  15   5      970.49     1121.99    150.86 o 
   3  15   5      533.90      569.09    148.01 o 
   4  15   5       42.55      -14.38     69.65 o 
  -8  16   5       22.92       76.55     74.04 o 
  -7  16   5       97.98      -16.86    102.46 o 
  -6  16   5        1.13       -0.18     61.41 o 
  -5  16   5       28.08       59.65     63.01 o 
  -4  16   5       81.58      113.91     69.49 o 
  -3  16   5      347.64      156.73    151.42 o 
  -2  16   5        5.95       59.66     54.87 o 
  -1  16   5        0.05       39.62     53.08 o 
   0  16   5       75.18      101.56     63.13 o 
   1  16   5       17.17       -7.60     54.50 o 
   2  16   5       30.92        3.77     71.21 o 
   3  16   5      130.67       57.44     62.31 o 
  -7  17   5      836.96     1086.23    277.62 o 
  -6  17   5      147.21       36.71     66.05 o 
  -4  17   5      722.76      780.40    159.20 o 
  -3  17   5      310.81      109.68     94.25 o 
  -2  17   5      609.45      676.36    156.49 o 
  -1  17   5      151.20      155.07     72.79 o 
   0  17   5     1234.99     1409.70    137.50 o 
   1  17   5       97.83       24.51     69.64 o 
   2  17   5      240.14      153.35     97.06 o 
  -5  18   5      213.20        7.03    158.18 o 
  -4  18   5      639.02      595.39    142.34 o 
  -3  18   5      790.04     1000.27    180.45 o 
  -2  18   5       46.47       49.05     67.27 o 
  -1  18   5     1362.90     1351.61    162.45 o 
   0  18   5      152.88      107.61     69.54 o 
   1  18   5      794.16      963.77    127.91 o 
  -4  19   5      173.81      138.45    150.24 o 
  -3  19   5       83.47       58.05     59.21 o 
  -2  19   5     1058.77     1029.83    155.44 o 
  -1  19   5       59.76       82.92     73.05 o 
   0  19   5      533.65      691.28    119.19 o 
 -12   0   6      144.31      222.83    188.08 o 
 -11   0   6     1624.02     1649.15    293.04 o 
 -10   0   6       14.76       48.68     97.60 o 
  -9   0   6     3905.12     4564.10    280.93 o 
  -8   0   6     1533.91     1745.82    173.56 o 
  -7   0   6     2141.61     2266.58    181.06 o 
  -6   0   6     5431.22     5181.73    264.46 o 
  -5   0   6     5065.54     5730.07    403.95 o 
  -4   0   6     8921.67     9380.67    509.77 o 
  -3   0   6      897.57     1003.58    153.45 o 
  -2   0   6     4690.13     4814.79    207.74 o 
  -1   0   6     2066.26     2022.58    229.49 o 
   0   0   6     3667.41     3464.94    312.45 o 
   1   0   6     3620.50     4172.58    355.42 o 
   2   0   6      882.01      765.17    186.60 o 
   3   0   6     5943.84     6184.74    479.87 o 
   4   0   6      603.73      757.81    213.44 o 
   5   0   6      641.77       -9.94     84.06 o 
   6   0   6       74.54        7.91    144.96 o 
 -12   1   6      421.28      580.30    204.91 o 
 -11   1   6       30.83       -9.05     79.22 o 
 -10   1   6     1050.03     1351.29    150.62 o 
  -9   1   6        4.82        8.64     47.80 o 
  -8   1   6     1812.03     1843.34    121.79 o 
  -7   1   6      723.92      791.19     90.46 o 
  -6   1   6      619.95      670.12     73.50 o 
  -5   1   6    11356.31    12472.63    950.43 o 
  -4   1   6      559.05      598.84    166.87 o 
  -3   1   6     2425.61     2320.42    100.45 o 
  -2   1   6       80.38      100.87     31.08 o 
  -1   1   6     2623.61     2321.05    172.14 o 
   0   1   6     3128.35     3152.18    209.76 o 
   1   1   6       75.59       81.80     51.45 o 
   2   1   6     2064.19     2023.99    180.70 o 
   3   1   6       75.59       23.28     56.05 o 
   4   1   6     2871.22     2566.68    225.99 o 
   5   1   6     1174.70     1347.03    299.93 o 
   6   1   6      357.37      163.21    271.01 o 
 -12   2   6      113.78      117.19    120.67 o 
 -11   2   6      162.25      226.15     90.23 o 
 -10   2   6      119.29       40.23     68.67 o 
  -9   2   6      405.89      457.03     95.30 o 
  -8   2   6       10.63      -34.32     34.32 o 
  -7   2   6      224.56      237.32     48.82 o 
  -6   2   6       51.53      104.03     37.21 o 
  -5   2   6      166.81      161.91     49.89 o 
  -4   2   6      116.41       78.07     35.85 o 
  -3   2   6      124.10      161.04     41.99 o 
  -2   2   6        5.44       17.09     26.80 o 
  -1   2   6     1011.51     1082.11    116.19 o 
   0   2   6       27.21       10.55     42.50 o 
   1   2   6      514.22      433.55     96.96 o 
   2   2   6      291.60      478.78    107.84 o 
   3   2   6      876.30      953.13    180.06 o 
   4   2   6      613.09      702.49    143.14 o 
   5   2   6       78.42       65.01     69.93 o 
   6   2   6      299.27      144.20    159.94 o 
 -11   3   6        3.42       37.65     62.13 o 
 -10   3   6       14.48       17.80     66.66 o 
  -9   3   6       50.41       31.28     54.28 o 
  -8   3   6      191.87      205.91     68.70 o 
  -7   3   6       85.39      123.57     40.51 o 
  -6   3   6      289.25      263.78     50.35 o 
  -5   3   6      285.88      232.42     56.23 o 
  -4   3   6        0.09        1.17     25.59 o 
  -3   3   6       84.87       77.27     34.39 o 
  -2   3   6        2.12      -22.58     29.90 o 
  -1   3   6      523.61      519.18     73.00 o 
   0   3   6       85.61       94.10     50.61 o 
   1   3   6        0.19       44.79     43.10 o 
   2   3   6      280.67      349.99     96.19 o 
   3   3   6      857.58      813.09    145.53 o 
   4   3   6       57.86       72.41     71.73 o 
   5   3   6        5.08       74.28     73.81 o 
   6   3   6       11.00      -21.99    138.19 o 
 -11   4   6      306.10      138.60    145.43 o 
 -10   4   6      442.51      448.95    101.10 o 
  -9   4   6      542.86      740.24    116.33 o 
  -8   4   6      370.81      273.53     75.21 o 
  -7   4   6      335.50      295.29     64.79 o 
  -6   4   6      123.59      120.16     39.09 o 
  -5   4   6      731.99      823.85     65.24 o 
  -4   4   6     1649.02     1684.58     88.80 o 
  -3   4   6      476.25      451.43     89.99 o 
  -2   4   6      386.50      360.48     62.96 o 
  -1   4   6      278.45      223.43     51.02 o 
   0   4   6       27.02       22.02     40.31 o 
   1   4   6     1402.03     1401.22    146.44 o 
   2   4   6       42.39       67.29     58.23 o 
   3   4   6     1403.78     1383.46    169.81 o 
   4   4   6     1518.38     1485.00    204.60 o 
   5   4   6      230.18      209.56    212.66 o 
   6   4   6      345.51      203.47    197.98 o 
 -11   5   6      192.47       96.13     95.46 o 
 -10   5   6      737.30     1137.26    288.11 o 
  -9   5   6        0.98      -56.03     61.06 o 
  -8   5   6     1640.99     1459.77    221.58 o 
  -7   5   6      334.74      433.79    101.49 o 
  -6   5   6      954.11     1147.08    135.30 o 
  -5   5   6     2704.78     2763.32    201.33 o 
  -4   5   6       14.54       38.26     33.65 o 
  -3   5   6     1145.28     1203.18    101.01 o 
  -2   5   6       30.59       53.22     51.03 o 
  -1   5   6     1053.75     1333.36     99.77 o 
   0   5   6     4082.39     4146.26    180.44 o 
   1   5   6       25.99      -16.09     48.58 o 
   2   5   6     2174.07     2002.43    188.85 o 
   3   5   6       32.77      132.20     80.05 o 
   4   5   6     2288.82     2171.53    297.39 o 
   5   5   6     1317.17     1376.22    308.85 o 
   6   5   6      313.59       99.49    232.70 o 
 -11   6   6      932.46      377.76    427.75 o 
 -10   6   6       22.67      -26.98     62.38 o 
  -9   6   6     1570.27     1722.63    193.50 o 
  -8   6   6     1123.18     1163.49    182.03 o 
  -7   6   6     1354.72     1431.73    153.23 o 
  -6   6   6     1437.72     1558.39    162.57 o 
  -5   6   6      319.41      400.88     96.98 o 
  -4   6   6     5467.83     5992.94    306.11 o 
  -3   6   6       54.80      112.84     42.43 o 
  -2   6   6     3044.66     3084.88    162.68 o 
  -1   6   6      984.52      874.39     87.01 o 
   0   6   6     1756.26     1767.11    121.78 o 
   1   6   6     1894.75     1957.98    177.33 o 
   2   6   6      408.80      305.33     97.98 o 
   3   6   6     1528.19     1469.30    175.79 o 
   4   6   6      763.39      821.83    162.75 o 
   5   6   6      630.01      184.51    361.92 o 
   6   6   6      345.17       58.79    244.24 o 
 -11   7   6        1.38       29.49     88.85 o 
 -10   7   6      789.00      909.11    267.21 o 
  -9   7   6      120.44        4.02     75.06 o 
  -8   7   6      703.30      779.68    150.21 o 
  -7   7   6      849.62      840.07    140.40 o 
  -6   7   6      661.49      460.70    104.02 o 
  -5   7   6     1674.38     1724.80    166.95 o 
  -4   7   6       29.48       34.10     40.47 o 
  -3   7   6     2434.73     2200.82    189.76 o 
  -2   7   6       42.33       32.30     34.37 o 
  -1   7   6     1050.27     1045.63     85.60 o 
   0   7   6      728.14      853.99     88.85 o 
   1   7   6      968.04      968.80    135.96 o 
   2   7   6      882.27     1381.79    209.45 o 
   3   7   6        0.11      -39.79     59.85 o 
   4   7   6      650.80      650.09    148.34 o 
   5   7   6       13.13      -40.47     60.56 o 
   6   7   6      349.37      125.54    176.85 o 
 -11   8   6        0.57      -34.34     93.48 o 
 -10   8   6       32.95      -71.71     71.71 o 
  -9   8   6       12.54       69.83     81.21 o 
  -8   8   6      209.56       92.52     81.17 o 
  -7   8   6       17.82       90.36     62.99 o 
  -6   8   6      152.69      105.56     69.74 o 
  -5   8   6       33.14       68.97     57.22 o 
  -4   8   6        0.04       -4.75     41.76 o 
  -3   8   6       88.29      138.40     68.74 o 
  -2   8   6        3.26       -4.19     41.93 o 
  -1   8   6       13.68       32.62     31.84 o 
   0   8   6       23.67       -6.49     35.00 o 
   1   8   6        7.55       15.95     42.43 o 
   2   8   6       13.20      -36.03     44.86 o 
   3   8   6        9.22       16.11     54.97 o 
   4   8   6        5.63      -23.89     54.83 o 
   5   8   6       76.57       -1.77     74.32 o 
 -10   9   6      422.28      126.96    169.06 o 
  -9   9   6       88.02       15.72     64.14 o 
  -8   9   6      850.55      812.42    317.15 o 
  -7   9   6      598.37      876.99    151.24 o 
  -6   9   6      191.43      237.75     80.31 o 
  -5   9   6     1705.13     1598.70    167.78 o 
  -4   9   6        4.04      -36.59     41.50 o 
  -3   9   6     1319.95     1386.41    150.01 o 
  -2   9   6        1.04      -10.18     31.96 o 
  -1   9   6     3259.00     3450.34    160.22 o 
   0   9   6     1118.42     1042.81     91.73 o 
   1   9   6       26.66       30.52     42.11 o 
   2   9   6      170.10      139.18     55.37 o 
   3   9   6      177.33      202.29     77.36 o 
   4   9   6      659.93      604.76    118.80 o 
   5   9   6       27.35       35.36     80.47 o 
 -10  10   6       37.21      -54.32     84.84 o 
  -9  10   6     3223.51     3313.33    428.84 o 
  -8  10   6      307.10      243.45    141.81 o 
  -7  10   6      990.16      977.60    166.33 o 
  -6  10   6      329.87      522.71    125.47 o 
  -5  10   6      339.09      402.21    109.03 o 
  -4  10   6     2298.27     2171.68    192.81 o 
  -3  10   6      242.28      354.67     78.47 o 
  -2  10   6     2199.06     2485.06    167.03 o 
  -1  10   6     1819.13     1810.19    137.31 o 
   0  10   6     1483.92     1634.09    120.19 o 
   1  10   6     1517.55     1799.74    131.69 o 
   2  10   6      125.41      105.11     53.73 o 
   3  10   6     1373.64     1406.81    148.12 o 
   4  10   6      486.29      549.82    123.40 o 
   5  10   6      344.56      500.95    128.26 o 
 -10  11   6     1307.77     1397.43    353.39 o 
  -9  11   6       79.43       30.60     85.04 o 
  -8  11   6     1052.49     1145.36    213.79 o 
  -7  11   6      337.52      343.62    114.45 o 
  -6  11   6      734.94      652.84    139.34 o 
  -5  11   6     1267.70     1431.14    287.53 o 
  -4  11   6        3.66       -0.88     39.82 o 
  -3  11   6     1279.60     1643.12    141.02 o 
  -2  11   6      742.85      862.50    122.14 o 
  -1  11   6     1759.84     1915.49    127.54 o 
   0  11   6     1125.73     1341.15    110.84 o 
   1  11   6        9.58       -2.30     45.55 o 
   2  11   6     1793.66     1872.90    163.28 o 
   3  11   6      368.33      167.13    102.75 o 
   4  11   6     1482.42     1717.48    253.76 o 
  -9  12   6     1332.71     1462.80    240.64 o 
  -8  12   6      100.19      114.79     84.41 o 
  -7  12   6      461.53      291.40    121.16 o 
  -6  12   6      723.39      426.25    182.29 o 
  -5  12   6       59.99       26.61     41.72 o 
  -4  12   6      822.33      876.45    185.79 o 
  -3  12   6       19.82        0.89     38.32 o 
  -2  12   6      516.68      601.71    103.31 o 
  -1  12   6     1053.56     1239.68    119.85 o 
   0  12   6      415.56      366.87     79.21 o 
   1  12   6      795.81     1027.07    115.58 o 
   2  12   6       41.54      112.66     50.34 o 
   3  12   6      529.51      432.17    170.63 o 
   4  12   6      171.73      101.56     60.90 o 
  -9  13   6       25.60      177.02    126.55 o 
  -8  13   6       18.09      -29.20     80.96 o 
  -7  13   6      352.90      299.02    348.03 o 
  -6  13   6      108.01      130.13    231.44 o 
  -5  13   6      377.78      315.04     96.91 o 
  -4  13   6       56.42      113.84     54.85 o 
  -3  13   6      468.46      525.13     98.64 o 
  -2  13   6      136.80      160.13     65.33 o 
  -1  13   6        6.34      -24.50     43.55 o 
   0  13   6       74.07       96.50     53.51 o 
   1  13   6      486.35      527.79     93.18 o 
   2  13   6      187.85       77.56     99.69 o 
   3  13   6       28.24       36.97     63.91 o 
  -8  14   6      152.75      102.08    171.29 o 
  -7  14   6       85.45       39.39    183.39 o 
  -6  14   6       22.40       88.87     65.30 o 
  -5  14   6       94.42       -2.17     53.62 o 
  -4  14   6       68.05      115.56     58.52 o 
  -3  14   6      281.42      158.56     97.41 o 
  -2  14   6      706.71      681.53    144.06 o 
  -1  14   6       28.71        5.64     53.07 o 
   0  14   6        2.97      -29.32     48.06 o 
   1  14   6      179.59      154.53     68.09 o 
   2  14   6        6.59       18.68     72.33 o 
   3  14   6      177.95      168.00    152.28 o 
  -7  15   6      457.54      169.64    242.79 o 
  -6  15   6      490.16      124.17    356.48 o 
  -4  15   6       16.31       12.60     57.93 o 
  -3  15   6     1753.76     1211.04    896.31 o 
  -2  15   6      178.91       91.83    121.09 o 
  -1  15   6     1949.64     1838.96    145.62 o 
   0  15   6      847.41     1066.30    126.15 o 
   1  15   6       64.37       41.05     63.73 o 
   2  15   6      793.35      724.13    138.80 o 
  -6  16   6      877.36      204.65    437.10 o 
  -5  16   6      109.85       51.25     61.80 o 
  -4  16   6     1807.18     2139.59    316.60 o 
  -3  16   6      160.56        6.04     51.60 o 
  -2  16   6     2499.13     2869.83    207.12 o 
  -1  16   6      711.47      818.50    116.81 o 
   0  16   6      657.54      538.08    104.64 o 
   1  16   6     1166.16     1446.19    152.69 o 
  -5  17   6      323.01      -21.01     72.58 o 
  -4  17   6        8.02        8.16     58.71 o 
  -3  17   6     1347.25     1379.90    224.47 o 
  -2  17   6      239.11      352.27    101.17 o 
  -1  17   6      101.57      109.10     78.06 o 
   0  17   6      656.63      907.30    128.95 o 
 -11   1   7      266.91      206.15    115.76 o 
 -10   1   7      364.16      460.73    131.68 o 
  -9   1   7      220.63      220.12     81.30 o 
  -8   1   7     1014.48     1240.58    117.85 o 
  -7   1   7       38.31       89.48     49.59 o 
  -6   1   7      778.46      822.23    110.89 o 
  -5   1   7      398.60      390.72     73.65 o 
  -4   1   7      979.26     1013.18     93.68 o 
  -3   1   7      414.77      450.21     61.99 o 
  -2   1   7     1089.32     1061.29     96.07 o 
  -1   1   7     1998.85     2046.15    180.61 o 
   0   1   7        0.35       28.17     44.54 o 
   1   1   7      424.88      368.38    117.87 o 
   2   1   7        7.01       32.68     56.28 o 
   3   1   7      402.90        3.07     85.90 o 
   4   1   7      177.44      -39.46     56.69 o 
   5   1   7       38.97      -49.70     70.23 o 
 -11   2   7       49.72       64.95     95.43 o 
 -10   2   7     2056.32     2782.54    206.61 o 
  -9   2   7     1192.61     1487.81    180.22 o 
  -8   2   7       97.28       50.75     56.84 o 
  -7   2   7      451.49      602.16     84.77 o 
  -6   2   7       71.33       73.85     55.00 o 
  -5   2   7     3235.22     4025.21    176.19 o 
  -4   2   7      716.09      814.82    109.90 o 
  -3   2   7      937.75      952.80     95.13 o 
  -2   2   7     3542.30     3944.96    179.68 o 
  -1   2   7      396.26      457.80    105.27 o 
   0   2   7     1959.45     2356.13    198.87 o 
   1   2   7        1.37      -35.47     46.29 o 
   2   2   7      562.86      725.56    142.81 o 
   4   2   7      163.39       27.58     61.42 o 
   5   2   7      547.29       86.57    277.94 o 
 -11   3   7     1006.56     1058.43    198.77 o 
 -10   3   7      253.92      509.77    132.90 o 
  -9   3   7     1156.78     1319.84    249.88 o 
  -8   3   7      877.54     1021.28    168.52 o 
  -7   3   7      257.11      339.72    101.52 o 
  -6   3   7     1240.65     1525.51    162.26 o 
  -5   3   7      226.17      266.48     54.03 o 
  -4   3   7      616.90      715.60    124.96 o 
  -3   3   7      897.85      928.88     98.03 o 
  -2   3   7      723.90      822.60    103.53 o 
  -1   3   7     3480.45     3830.65    244.59 o 
   0   3   7      743.44      795.09    140.15 o 
   1   3   7     1215.40     1210.73    148.45 o 
   2   3   7      255.26      319.16    102.50 o 
   3   3   7      538.35      164.89    101.83 o 
   4   3   7     1894.64     2189.06    349.71 o 
   5   3   7       13.23      -15.17     79.71 o 
 -11   4   7       32.38       82.48    110.04 o 
 -10   4   7     1402.98     1640.76    410.92 o 
  -9   4   7      107.29      187.15     96.13 o 
  -8   4   7       82.83       70.43     74.10 o 
  -7   4   7      457.08      571.58    124.44 o 
  -6   4   7        3.71        6.07     49.53 o 
  -5   4   7      977.08     1286.97    225.77 o 
  -4   4   7      315.76      332.04     86.95 o 
  -3   4   7      294.23      252.01     60.62 o 
  -2   4   7     1620.61     1871.72    128.30 o 
  -1   4   7       39.48       20.94     40.82 o 
   0   4   7      969.50      979.07    141.85 o 
   1   4   7       30.01       67.76     53.63 o 
   2   4   7      364.01      294.42    152.35 o 
   3   4   7      883.70      697.11    147.71 o 
   4   4   7       71.06       -3.26     75.92 o 
 -10   5   7      148.81        7.38     89.19 o 
  -9   5   7       23.36       60.66     77.16 o 
  -8   5   7      140.34      169.95     87.36 o 
  -7   5   7        4.32      -22.01     52.74 o 
  -6   5   7      322.76      388.72     99.88 o 
  -5   5   7        0.64        4.17     43.37 o 
  -4   5   7      364.65      488.85    116.30 o 
  -3   5   7       86.42       81.62     43.39 o 
  -2   5   7        6.81       59.80     37.47 o 
  -1   5   7      144.25      162.54     52.85 o 
   0   5   7      117.41      203.87     78.09 o 
   1   5   7      347.78      362.35    102.66 o 
   2   5   7       49.38       30.55     68.24 o 
   3   5   7       22.88       93.42     87.79 o 
   4   5   7        0.30      -60.86     72.15 o 
 -10   6   7      279.56      108.23    187.34 o 
  -9   6   7      216.87      115.47    145.78 o 
  -8   6   7       65.87       56.19     76.41 o 
  -7   6   7       15.04       27.60     62.89 o 
  -6   6   7       23.41        6.56     54.77 o 
  -5   6   7      542.14      523.44    130.57 o 
  -4   6   7      133.93      155.10     80.98 o 
  -3   6   7       26.47      -23.01     63.79 o 
  -2   6   7      155.98      142.14     45.03 o 
  -1   6   7       11.83       25.65     48.21 o 
   0   6   7      144.53      182.99     77.32 o 
   1   6   7      209.42      275.02     96.96 o 
   2   6   7      240.60      165.97     86.47 o 
   3   6   7      849.53     1020.28    186.82 o 
   4   6   7       10.14      -88.93     88.93 o 
 -10   7   7      267.04      130.38    117.52 o 
  -9   7   7      633.83      122.45    239.31 o 
  -8   7   7     1151.43     1370.90    312.30 o 
  -7   7   7       74.35       76.95     72.57 o 
  -6   7   7     3800.83     4106.30    280.73 o 
  -5   7   7      126.99      183.97     82.86 o 
  -4   7   7      721.41      830.93    152.06 o 
  -3   7   7     1199.56     1176.61    159.13 o 
  -2   7   7     1726.46     1844.93    165.51 o 
  -1   7   7     2362.27     2701.51    140.72 o 
   0   7   7      156.39      127.06     63.50 o 
   1   7   7     1285.40     1281.87    379.88 o 
   2   7   7       74.15       88.80     82.74 o 
   3   7   7      895.86     1256.17    188.37 o 
   4   7   7      768.84      853.71    150.61 o 
 -10   8   7     1056.91     1374.50    345.41 o 
  -9   8   7     1475.98     1929.98    337.42 o 
  -8   8   7      197.39      290.46    182.29 o 
  -7   8   7     2556.34     2827.96    419.14 o 
  -6   8   7        0.71       30.78     95.69 o 
  -5   8   7     4308.45     4947.98    312.71 o 
  -4   8   7     1090.22     1559.67    178.48 o 
  -3   8   7     1873.57     2301.35    210.05 o 
  -2   8   7     2090.84     2473.78    159.26 o 
  -1   8   7      215.32      170.10     69.43 o 
   0   8   7     2216.74     2681.50    181.63 o 
   1   8   7       47.76      126.88     77.04 o 
   2   8   7     1986.82     2117.18    178.03 o 
   3   8   7     1033.05     1351.58    160.91 o 
   4   8   7      184.05      109.82     97.35 o 
  -9   9   7      437.46      135.56    273.51 o 
  -8   9   7      619.60      771.12    255.00 o 
  -7   9   7        3.68      -57.16     57.16 o 
  -6   9   7     2079.26     2714.45    257.08 o 
  -5   9   7       24.57      151.50     82.33 o 
  -4   9   7      764.56      894.64    269.52 o 
  -3   9   7      728.58     1033.54    150.00 o 
  -2   9   7       19.28        2.03     48.12 o 
  -1   9   7     2594.29     2767.57    220.34 o 
   0   9   7        0.99        3.35     56.60 o 
   1   9   7      973.97     1014.89    143.17 o 
   2   9   7      628.22      869.97    139.20 o 
   3   9   7      430.50      475.83    111.02 o 
  -9  10   7       12.04       50.40     85.13 o 
  -8  10   7      151.44      136.11    167.81 o 
  -7  10   7      111.27      177.18     88.23 o 
  -6  10   7       15.33       67.47     68.60 o 
  -5  10   7       11.68      172.20     82.35 o 
  -4  10   7       12.27       18.30     97.95 o 
  -3  10   7       70.05       50.05     57.78 o 
  -2  10   7      308.51      241.93     74.45 o 
  -1  10   7       94.81      111.21     66.33 o 
   0  10   7      228.58      325.37     90.02 o 
   1  10   7      429.60      471.17    138.61 o 
   2  10   7       11.17       28.06     66.07 o 
   3  10   7      302.72      349.54    103.64 o 
  -9  11   7       14.77       16.15     89.32 o 
  -8  11   7       84.13       -1.32     91.07 o 
  -7  11   7       97.89      154.87     85.46 o 
  -6  11   7      139.54      266.33    102.84 o 
  -5  11   7       51.59      -15.75     59.90 o 
  -4  11   7       15.08      -48.85     48.85 o 
  -3  11   7        8.16       28.95     56.74 o 
  -2  11   7      227.65      159.53    124.85 o 
  -1  11   7       48.54       69.38     67.24 o 
   0  11   7      312.15      253.32     87.48 o 
   1  11   7      101.76       85.97    104.35 o 
   2  11   7       42.98      -10.69     88.22 o 
  -8  12   7       51.84      109.69     84.29 o 
  -7  12   7      112.51      124.94     97.95 o 
  -6  12   7       18.49      -48.62     60.89 o 
  -5  12   7      392.90       56.48     82.85 o 
  -4  12   7      250.25       26.12     56.20 o 
  -3  12   7       20.30       -5.39     48.45 o 
  -2  12   7       49.64       41.52     60.08 o 
  -1  12   7       81.67       96.56     71.71 o 
   0  12   7      328.02      287.17     94.36 o 
   1  12   7      112.57      132.04    105.63 o 
   2  12   7      532.52      654.09    168.99 o 
  -7  13   7      159.88      179.06     96.58 o 
  -6  13   7     1242.58     1531.04    257.90 o 
  -5  13   7       85.20      -70.96     72.36 o 
  -3  13   7       84.13        5.66     47.44 o 
  -2  13   7       37.15       24.06     49.05 o 
  -1  13   7     1033.07     1312.96    137.75 o 
   0  13   7      116.84      270.87     84.23 o 
   1  13   7      942.71     1229.40    177.00 o 
  -6  14   7       20.51       15.30     76.02 o 
  -3  14   7     1707.30     2151.88    325.92 o 
  -2  14   7      663.69      683.99    124.59 o 
  -1  14   7      148.10      147.37     71.01 o 
   0  14   7     1129.77     1412.19    147.84 o 
  -5  15   7        1.06      -10.84     69.50 o 
  -4  15   7      791.60      196.68    310.69 o 
  -3  15   7      212.29       78.24     93.82 o 
  -2  15   7       75.88      132.76     83.75 o 
  -1  15   7      431.11      473.85    103.23 o 
  -7   0   8     1444.12     1882.08    295.55 o 
  -6   0   8     4767.78     5810.50    488.37 o 
  -5   0   8     1824.35     2226.72    173.26 o 
  -4   0   8      316.45      829.71    123.71 o 
  -3   0   8     1896.20     2574.22    304.78 o 
  -2   0   8       12.74      525.43    173.92 o 
  -1   0   8     1670.39     3335.79    357.93 o 
   0   0   8      653.93     1180.39    224.40 o 
   3   0   8       11.18      147.46    111.61 o 
 -10   1   8      108.67      869.97    235.51 o 
  -9   1   8      951.68      994.73    241.15 o 
  -8   1   8       71.64      441.15    125.87 o 
  -7   1   8     2777.11     3519.99    214.71 o 
  -6   1   8      453.71      783.08    106.48 o 
  -5   1   8      115.33      870.07    137.56 o 
  -4   1   8      816.96      939.87     93.68 o 
  -3   1   8        0.51      163.44     90.98 o 
  -2   1   8     2190.97     2669.34    221.62 o 
  -1   1   8      418.69      650.37    134.77 o 
   0   1   8      607.68     1293.49    167.24 o 
   1   1   8      927.15       94.42    114.47 o 
   2   1   8      203.38       70.71     67.48 o 
 -10   2   8       44.95       23.48    140.26 o 
  -9   2   8       20.50      287.01    118.33 o 
  -8   2   8       20.60       24.07     80.27 o 
  -7   2   8      194.35      232.46    161.71 o 
  -6   2   8      309.98      373.58    110.48 o 
  -5   2   8       56.56      110.56     46.69 o 
  -4   2   8        0.09       -6.67     41.62 o 
  -3   2   8       58.18      104.80     51.88 o 
  -2   2   8      142.41      142.07     74.51 o 
  -1   2   8       71.89      168.02     82.31 o 
   0   2   8      209.51      169.81     81.18 o 
   1   2   8       31.32       50.95     58.00 o 
   3   2   8       60.97      -28.06     69.34 o 
 -10   3   8        8.31      159.03    115.72 o 
  -9   3   8       68.55       82.61     91.99 o 
  -8   3   8        4.73       63.94     83.36 o 
  -7   3   8      180.46      214.23    164.99 o 
  -6   3   8       72.86      100.03     77.54 o 
  -4   3   8       93.48      140.21     57.26 o 
  -3   3   8      183.51      208.60     60.82 o 
  -2   3   8       40.92       76.75     66.19 o 
  -1   3   8       45.44      -18.59     54.99 o 
   0   3   8      147.19       73.56     70.40 o 
   1   3   8       53.55       35.98     58.49 o 
   2   3   8       24.06      -65.65     65.65 o 
   3   3   8       68.28        7.00     74.06 o 
  -9   4   8        5.99      137.12    110.83 o 
  -8   4   8      260.13      605.60    148.17 o 
  -7   4   8        2.62      154.56     97.18 o 
  -6   4   8      462.97      691.10    144.17 o 
  -5   4   8      384.53      241.50     93.25 o 
  -4   4   8        0.19       96.36    105.70 o 
  -3   4   8      199.10      266.01     66.07 o 
  -2   4   8      180.39      247.88     88.11 o 
  -1   4   8      197.54      219.34    140.96 o 
   0   4   8      613.52      227.12    387.24 o 
   1   4   8      575.74      185.08    393.58 o 
   2   4   8      767.81      265.70    399.10 o 
  -9   5   8      857.12      959.85    190.96 o 
  -8   5   8        1.95      288.79    114.37 o 
  -7   5   8      793.44     1140.70    189.77 o 
  -6   5   8      828.56     1242.37    203.81 o 
  -5   5   8      123.44      563.88    157.36 o 
  -4   5   8      495.71      560.42     94.42 o 
  -3   5   8        7.82      185.87     63.80 o 
  -2   5   8     1440.10     1956.51    192.86 o 
  -1   5   8      704.57      298.72    425.59 o 
   0   5   8      390.59      717.81    200.84 o 
   1   5   8      512.11      928.99    242.48 o 
   2   5   8        0.87       50.37    174.39 o 
  -9   6   8        2.15      355.69    144.44 o 
  -8   6   8      903.03     1468.66    345.56 o 
  -7   6   8      284.32      784.15    160.38 o 
  -6   6   8      937.67     1563.55    201.54 o 
  -5   6   8     1168.67     1396.69    178.19 o 
  -4   6   8      284.95      649.73    102.42 o 
  -3   6   8      999.54      880.38    217.83 o 
  -2   6   8       94.22       32.42     42.07 o 
  -1   6   8     1280.50     1555.38    249.92 o 
   0   6   8      324.17      141.26    201.74 o 
   1   6   8      492.09      253.69    368.22 o 
   2   6   8     1173.07     1510.56    231.49 o 
  -9   7   8      476.85      500.60    164.50 o 
  -8   7   8       37.79       92.98    171.80 o 
  -7   7   8      413.72      614.06    147.27 o 
  -6   7   8      595.08      807.39    168.27 o 
  -5   7   8      465.72      733.67    184.56 o 
  -4   7   8      639.65      601.19    182.21 o 
  -3   7   8       68.30       39.28     49.00 o 
  -1   7   8        3.15       31.59     39.47 o 
   0   7   8      570.74      805.78    155.77 o 
   1   7   8      129.43      120.05     83.73 o 
   2   7   8       14.27       74.80     83.86 o 
  -8   8   8       63.06      -51.50    150.12 o 
  -7   8   8        0.07       89.01     95.24 o 
  -6   8   8        5.90      -15.60     65.68 o 
  -5   8   8        9.53        6.21     74.71 o 
  -4   8   8        4.33      -66.14     66.14 o 
  -3   8   8       27.20      -36.61     36.61 o 
  -2   8   8       10.19      -36.22     36.25 o 
  -1   8   8       13.43       31.24     42.19 o 
   0   8   8        3.95      -17.33     86.25 o 
   1   8   8       13.61       86.15     77.38 o 
  -8   9   8        0.28      121.24    179.79 o 
  -7   9   8      247.76      565.80    147.55 o 
  -6   9   8      353.49      543.11    137.00 o 
  -5   9   8       72.46      680.92    157.64 o 
  -4   9   8      400.36      137.38    216.57 o 
  -3   9   8       52.27       25.99     40.29 o 
  -1   9   8       61.67       30.84     65.24 o 
   0   9   8      131.21      313.07    125.60 o 
   1   9   8       16.94      -85.18     85.18 o 
  -7  10   8      126.80      298.01    123.20 o 
  -6  10   8      615.87     1050.68    211.17 o 
  -5  10   8      809.79     1139.51    206.72 o 
  -4  10   8       85.66       58.79    234.30 o 
  -2  10   8        0.53       97.85    100.69 o 
  -1  10   8      462.43      756.26    130.45 o 
   0  10   8      357.01      561.14    168.89 o 
  -6  11   8      295.45      457.52    137.84 o 
  -5  11   8       90.93      134.60    101.52 o 
  -3  11   8       13.45      270.49    120.88 o 
  -2  11   8     1188.93     1630.20    193.08 o 
  -1  11   8      311.87      508.70    115.46 o 
  -5  12   8      261.80      -63.50     63.50 o 
  -4  12   8        6.56      -35.13     66.52 o 
  -3  12   8      669.30      784.76    167.84 o 
  -2  12   8        1.21      106.56     66.52 o 
  -7   1   9      671.84      969.58    151.05 o 
  -6   1   9       24.00       93.63     83.48 o 
  -5   1   9      375.49      499.07     97.35 o 
  -4   1   9       40.64       37.86     79.08 o 
  -3   1   9      903.23      870.40    181.74 o 
  -2   1   9      236.34      407.84    117.48 o 
  -1   1   9       92.14      178.85    104.01 o 
   0   1   9       44.31       61.64     79.30 o 
  -8   2   9      163.93      444.73    219.94 o 
  -6   2   9     1033.48     1381.84    141.28 o 
  -5   2   9       16.82       97.60     75.27 o 
  -4   2   9     1257.60     1517.32    136.19 o 
  -3   2   9      409.95      581.41    134.55 o 
  -2   2   9      319.35      288.51    108.67 o 
  -1   2   9      541.03      226.20    337.81 o 
   0   2   9       74.11      -14.74     79.53 o 
  -8   3   9      104.38      197.74    124.93 o 
  -7   3   9      766.43      913.41    270.19 o 
  -6   3   9       12.87      -14.97     51.93 o 
  -5   3   9      517.79      711.22    107.90 o 
  -4   3   9      186.31      410.42    192.04 o 
  -3   3   9     1086.92     1299.82    170.12 o 
  -2   3   9      859.15      233.44    341.30 o 
  -1   3   9       35.86       45.07     67.11 o 
   0   3   9      268.12      113.78    201.00 o 
  -7   4   9      122.26      305.72    222.37 o 
  -6   4   9      301.89      294.37     86.58 o 
  -5   4   9       13.93       14.45     57.14 o 
  -4   4   9      439.26      416.18    101.02 o 
  -3   4   9      245.15       19.08     60.34 o 
  -2   4   9       67.63      113.38     75.37 o 
  -1   4   9      492.20      146.26    140.61 o 
  -7   5   9       22.74       -5.04     76.87 o 
  -6   5   9        3.25      -27.24     97.60 o 
  -5   5   9      136.17       97.39     69.49 o 
  -4   5   9       25.75        5.12     45.79 o 
  -3   5   9       77.50      -38.83     46.31 o 
  -2   5   9        8.77       86.88     94.00 o 
  -1   5   9      155.91       79.30    116.94 o 
  -7   6   9       80.99       86.49    175.56 o 
  -6   6   9       58.30      -22.16    104.02 o 
  -5   6   9       58.98       29.28     56.07 o 
  -4   6   9      185.72       25.84     46.87 o 
  -3   6   9       15.82       16.69     49.00 o 
  -2   6   9        0.57       -8.22     62.36 o 
  -1   6   9      144.17       68.20     70.42 o 
  -6   7   9       13.08       32.34     95.15 o 
  -5   7   9      764.86      219.93    277.66 o 
  -4   7   9        3.50      -50.89     50.89 o 
  -2   7   9      573.34       41.70     67.31 o 
  -5   8   9       33.18       26.95     60.43 o 
  -3   8   9      457.85       31.97     56.03 o 
                                                 
